# Supplementary material for: Diaqua­bis­(perchlorato)(1,10-phenanthroline)copper(II)
Source: Acta Crystallogr Sect E Struct Rep Online. 2010 Aug 21;66(Pt 9):m1145–6. doi: 10.1107/S160053681003312X (PMC3008125; doi:10.1107/S160053681003312X)
Supplement: Supplementary file 2 [file e-66-m1145-Isup2.hkl]

# 
# h,k,l, Fc-squared, Fo-squared, sigma(Fo-squared) and status flag 
# 
data_I
_shelx_title ' 10mz401_0m in P-1' 
_shelx_refln_list_code          4 
_shelx_F_calc_maximum      142.09 
_exptl_crystal_F_000       482.00 
_reflns_d_resolution_high  0.6838 
 
loop_ 
 _symmetry_equiv_pos_as_xyz 
 'x, y, z' 
 '-x, -y, -z' 
 
_cell_length_a     7.7882 
_cell_length_b    10.4226 
_cell_length_c    10.8065 
_cell_angle_alpha  76.567 
_cell_angle_beta   75.227 
_cell_angle_gamma  79.801 
 
_shelx_F_squared_multiplier     1.000 
 
loop_ 
 _refln_index_h 
 _refln_index_k 
 _refln_index_l 
 _refln_F_squared_calc 
 _refln_F_squared_meas 
 _refln_F_squared_sigma 
 _refln_observed_status 
   1   0   0     1664.64     1687.51     22.74 o 
   2   0   0     7919.59     7740.42    152.94 o 
   3   0   0     2392.53     2430.72     27.85 o 
   4   0   0       15.00       15.54      0.87 o 
   5   0   0        1.61        2.20      0.63 o 
   6   0   0     4596.47     4636.29     53.28 o 
   7   0   0      107.14      113.17      3.08 o 
   8   0   0       37.71       38.42      2.49 o 
   9   0   0      311.94      316.72      6.07 o 
 -10   1   0        7.93       10.11      3.12 o 
  -9   1   0      287.59      290.68      5.84 o 
  -8   1   0      231.76      237.57      4.84 o 
  -7   1   0     1008.75      998.25     13.74 o 
  -6   1   0      131.50      126.25      2.76 o 
  -5   1   0     1470.83     1572.89     21.05 o 
  -4   1   0      166.58      139.33      2.84 o 
  -3   1   0      648.37      789.91     10.75 o 
  -2   1   0     3763.72     3761.15     44.54 o 
  -1   1   0     9753.35     8588.36     97.08 o 
   0   1   0       74.35       86.95      4.33 o 
   1   1   0      987.25      895.18     50.27 o 
   2   1   0       70.59       92.43      2.13 o 
   3   1   0       33.26       50.94      1.34 o 
   4   1   0     2608.47     2522.88     32.53 o 
   5   1   0     3684.02     3647.93     42.06 o 
   6   1   0      871.78      841.48     11.06 o 
   7   1   0       64.39       64.68      2.04 o 
   8   1   0        3.00        4.97      1.17 o 
   9   1   0      143.71      152.92      7.17 o 
 -10   2   0      154.12      162.11      9.37 o 
  -9   2   0     1003.20     1011.93     17.59 o 
  -8   2   0       21.00       18.71      1.70 o 
  -7   2   0       20.39       19.39      1.48 o 
  -6   2   0      382.12      400.07      5.33 o 
  -5   2   0      675.04      703.12      9.22 o 
  -4   2   0       43.71       36.72      1.54 o 
  -3   2   0      433.07      324.32      4.45 o 
  -2   2   0       34.34       38.27      1.09 o 
  -1   2   0     4488.79     4379.38     49.82 o 
   0   2   0     2279.44     2313.26     26.14 o 
   1   2   0     8403.82     8546.86    102.88 o 
   2   2   0     1016.28     1113.45     11.32 o 
   3   2   0     7085.87     6656.91    104.45 o 
   4   2   0      218.59      200.84      3.50 o 
   5   2   0     1579.40     1639.77     18.50 o 
   6   2   0     2237.58     2195.42     29.14 o 
   7   2   0      296.31      303.43      4.92 o 
   8   2   0       50.74       53.66      2.92 o 
   9   2   0      582.89      580.89     11.83 o 
  10   2   0     1052.14     1045.11     26.47 o 
 -10   3   0      120.60      137.85      9.01 o 
  -9   3   0      336.31      335.49     11.45 o 
  -8   3   0      127.22      132.58      3.61 o 
  -7   3   0       80.92       80.59      2.61 o 
  -6   3   0     2333.93     2312.56     29.64 o 
  -5   3   0     1679.80     1747.57     20.97 o 
  -4   3   0      601.99      555.63      7.36 o 
  -3   3   0      673.26      819.61     10.08 o 
  -2   3   0       31.87       36.51      1.88 o 
  -1   3   0       13.21       16.22      0.77 o 
   0   3   0     5130.47     5069.92     50.12 o 
   1   3   0     4404.68     4375.32     41.08 o 
   2   3   0      597.98      539.69      7.86 o 
   3   3   0      617.44      661.76      8.25 o 
   4   3   0      486.81      506.07      5.92 o 
   5   3   0     1526.97     1534.55     16.18 o 
   6   3   0        4.49        6.38      1.83 o 
   7   3   0      255.64      252.61      5.02 o 
   8   3   0      725.39      737.96     10.33 o 
   9   3   0      315.22      328.41     14.79 o 
  10   3   0       20.79       21.95      2.61 o 
  -9   4   0      294.51      287.69     10.74 o 
  -8   4   0      452.53      436.28      7.54 o 
  -7   4   0     1012.70     1006.88     13.86 o 
  -6   4   0     1248.51     1248.58     17.72 o 
  -5   4   0       42.20       36.00      2.39 o 
  -4   4   0      245.26      256.45      5.78 o 
  -3   4   0     3017.94     3046.74     40.33 o 
  -2   4   0      141.55       96.47      1.93 o 
  -1   4   0     4321.76     4380.38     49.52 o 
   0   4   0     4334.19     4046.33     38.21 o 
   1   4   0      159.65      151.63      2.33 o 
   2   4   0      112.81       96.10      6.19 o 
   3   4   0      775.50      768.87     11.20 o 
   4   4   0      449.98      475.57      5.40 o 
   5   4   0       85.07       80.62      1.76 o 
   6   4   0     4321.35     4453.15     49.65 o 
   7   4   0        3.17        3.62      0.89 o 
   8   4   0      258.32      259.81      5.51 o 
   9   4   0      187.93      192.30      4.88 o 
  10   4   0       20.46       25.36      4.04 o 
  -9   5   0      589.24      603.42     31.43 o 
  -8   5   0      223.43      240.86     13.05 o 
  -7   5   0      642.61      643.98      9.81 o 
  -6   5   0        2.43        1.78      0.85 o 
  -5   5   0       35.31       37.76      1.85 o 
  -4   5   0      671.15      689.24      9.13 o 
  -3   5   0     2913.12     2969.91     35.95 o 
  -2   5   0     1249.24     1225.09     14.81 o 
  -1   5   0     4585.98     4712.02     46.50 o 
   0   5   0     1844.63     1962.95     19.08 o 
   1   5   0      998.25      975.82      9.84 o 
   2   5   0     3674.76     3835.26     42.04 o 
   3   5   0       53.81       33.97      1.31 o 
   4   5   0      874.24      834.62     10.51 o 
   5   5   0     1919.32     1856.73     21.70 o 
   6   5   0      259.98      260.46      4.63 o 
   7   5   0        1.69        1.76      0.80 o 
   8   5   0       65.23       64.65      2.42 o 
   9   5   0       13.63       14.36      1.79 o 
  10   5   0      249.32      279.93     11.40 o 
  -8   6   0        3.59        3.20      2.07 o 
  -7   6   0        3.30        5.12      1.14 o 
  -6   6   0       61.21       64.19      3.20 o 
  -5   6   0      553.69      556.30     10.18 o 
  -4   6   0     1578.79     1517.37     22.99 o 
  -3   6   0     5382.59     5492.09     62.61 o 
  -2   6   0      900.54      913.62     11.55 o 
  -1   6   0       31.18       32.82      1.10 o 
   0   6   0     1039.77      972.89     10.05 o 
   1   6   0       36.31       42.61      1.09 o 
   2   6   0      730.42      765.28      9.54 o 
   3   6   0     6715.77     6802.13     74.02 o 
   4   6   0       47.21       37.34      2.42 o 
   5   6   0        1.89        3.93      0.87 o 
   6   6   0      748.14      744.45     10.20 o 
   7   6   0       37.27       37.16      2.03 o 
   8   6   0      113.05      109.61      3.24 o 
   9   6   0      644.26      641.25     10.52 o 
  10   6   0        1.14       -0.68      1.75 o 
  -8   7   0        3.43        4.79      2.24 o 
  -7   7   0       22.47       23.86      2.35 o 
  -6   7   0      544.99      552.08      8.83 o 
  -5   7   0      310.85      302.35      6.78 o 
  -4   7   0     1741.89     1771.50     26.65 o 
  -3   7   0      427.02      423.98      5.99 o 
  -2   7   0      102.31      113.38      2.33 o 
  -1   7   0       59.77       68.24      1.67 o 
   0   7   0     1352.08     1392.87     14.14 o 
   1   7   0      385.76      377.52      4.57 o 
   2   7   0     3747.35     3727.87     41.42 o 
   3   7   0      952.03     1026.73     12.71 o 
   4   7   0      185.80      183.06      3.62 o 
   5   7   0      717.54      675.97      9.35 o 
   6   7   0      203.52      188.92      4.00 o 
   7   7   0      199.45      195.64      4.31 o 
   8   7   0      492.25      477.60      7.89 o 
   9   7   0        3.78        3.37      1.32 o 
  -7   8   0       63.42       71.92      5.52 o 
  -6   8   0      105.27      100.44      3.22 o 
  -5   8   0       54.91       64.33      3.02 o 
  -4   8   0      222.27      233.81      5.66 o 
  -3   8   0      245.79      249.18      5.63 o 
  -2   8   0      991.87      963.79     10.52 o 
  -1   8   0       48.98       44.19      1.42 o 
   0   8   0      422.01      436.14      5.36 o 
   1   8   0      107.18       98.73      3.90 o 
   2   8   0        3.66        2.64      0.79 o 
   3   8   0      387.26      384.62      5.95 o 
   4   8   0      527.82      527.18      7.70 o 
   5   8   0      399.62      360.22      6.49 o 
   6   8   0     1768.56     1675.84     20.64 o 
   7   8   0      218.66      207.41      4.58 o 
   8   8   0       44.59       43.80      2.44 o 
   9   8   0      284.21      296.02     14.25 o 
  -7   9   0      195.31      210.41     12.96 o 
  -6   9   0      244.88      233.25      6.62 o 
  -5   9   0       68.35       65.93      4.41 o 
  -4   9   0       99.92       98.66      3.69 o 
  -3   9   0     1692.54     1677.99     28.18 o 
  -2   9   0      357.66      367.72      6.40 o 
  -1   9   0      539.86      535.65      6.56 o 
   0   9   0       13.42       13.17      1.09 o 
   1   9   0      670.31      650.58      8.91 o 
   2   9   0      883.85      874.02     13.40 o 
   3   9   0     1016.71      991.59     12.81 o 
   4   9   0       69.69       63.98      2.30 o 
   5   9   0     1359.68     1277.06     16.30 o 
   6   9   0       16.34       15.27      1.72 o 
   7   9   0       31.53       32.69      2.10 o 
   8   9   0      871.12      830.91     12.27 o 
   9   9   0       46.73       49.19      3.80 o 
  -6  10   0      282.77      321.46     33.08 o 
  -5  10   0        6.86       10.11      2.67 o 
  -4  10   0     1036.28     1088.50     18.32 o 
  -3  10   0      307.74      324.36      6.37 o 
  -2  10   0       15.59       16.54      1.73 o 
  -1  10   0      225.99      244.99      8.88 o 
   0  10   0     2969.40     2935.36     33.69 o 
   1  10   0        0.04       -0.30      0.82 o 
   2  10   0      187.44      188.38      3.98 o 
   3  10   0      391.88      385.47      6.43 o 
   4  10   0        0.18       -0.09      0.90 o 
   5  10   0        2.07        0.88      1.03 o 
   6  10   0      266.25      273.34      5.53 o 
   7  10   0        1.40        1.79      1.08 o 
   8  10   0      226.75      216.99      6.29 o 
  -5  11   0      166.46      198.64      8.52 o 
  -4  11   0       30.51       29.76      3.00 o 
  -3  11   0      422.18      434.45      7.59 o 
  -2  11   0      187.92      182.81      5.39 o 
  -1  11   0      158.51      156.98      6.16 o 
   0  11   0      202.65      204.42      4.27 o 
   1  11   0      447.51      453.02      7.24 o 
   2  11   0       83.15       82.85      2.75 o 
   3  11   0      175.19      170.43      4.01 o 
   4  11   0       27.99       28.75      2.01 o 
   5  11   0       62.16       66.46      2.66 o 
   6  11   0      182.09      174.07      4.39 o 
   7  11   0       87.85       79.62      3.08 o 
  -5  12   0        5.15        5.78      2.59 o 
  -4  12   0      419.67      464.84     14.52 o 
  -3  12   0       29.79       44.43      5.88 o 
  -2  12   0        0.83        1.64      3.22 o 
  -1  12   0      288.40      292.97      7.47 o 
   0  12   0      116.66      119.05      4.00 o 
   1  12   0        2.68        3.09      1.61 o 
   2  12   0      875.36      865.50     12.18 o 
   3  12   0      305.18      288.93      5.74 o 
   4  12   0       31.41       30.05      3.48 o 
   5  12   0        1.95        1.87      1.10 o 
   6  12   0      260.25      253.53      6.21 o 
  -3  13   0      163.31      179.22      9.83 o 
  -2  13   0       19.26       19.37      2.76 o 
  -1  13   0      197.57      212.03      6.49 o 
   0  13   0      324.55      327.19     10.66 o 
   1  13   0      204.54      204.17      5.12 o 
   2  13   0       93.25       97.99      3.25 o 
   3  13   0      107.64      108.64      3.52 o 
   4  13   0       47.44       42.65      2.89 o 
   5  13   0      275.48      262.31      6.48 o 
  -1  14   0      323.66      337.67      8.84 o 
   0  14   0        1.42        4.19      1.90 o 
   1  14   0        1.19        1.73      1.76 o 
   2  14   0      206.90      201.26      5.57 o 
   3  14   0        6.50        5.05      1.53 o 
  -3 -14   1       71.84       84.92      7.35 o 
  -2 -14   1       70.77       68.05      3.43 o 
  -1 -14   1       18.73       27.10      2.43 o 
   0 -14   1        1.80        1.03      1.56 o 
   1 -14   1      321.11      342.29      8.90 o 
  -4 -13   1        4.53        1.74      1.93 o 
  -3 -13   1       44.98       42.52      2.93 o 
  -2 -13   1       53.01       56.70      4.67 o 
  -1 -13   1       44.52       42.81      2.81 o 
   0 -13   1      326.62      316.53      8.18 o 
   1 -13   1        2.58        5.13      1.81 o 
   2 -13   1        1.72        3.79      1.41 o 
  -6 -12   1       53.50       52.78      4.47 o 
  -5 -12   1      269.45      267.16      5.78 o 
  -4 -12   1        2.07        1.30      1.08 o 
  -3 -12   1      194.87      192.81      4.61 o 
  -2 -12   1      997.55      981.07     13.55 o 
  -1 -12   1     1082.47     1054.46     19.37 o 
   0 -12   1       80.11       94.57      3.02 o 
   1 -12   1       38.22       40.05      3.05 o 
   2 -12   1       20.28       18.99      2.30 o 
   3 -12   1       32.85       29.78      3.68 o 
   5 -12   1      347.36      273.50     17.83 o 
  -7 -11   1        1.29        1.01      1.18 o 
  -6 -11   1      253.98      246.26      5.46 o 
  -5 -11   1       84.56       78.36      2.91 o 
  -4 -11   1       65.67       66.37      2.67 o 
  -3 -11   1      973.73      959.15     13.13 o 
  -2 -11   1       82.00       87.77      2.89 o 
  -1 -11   1       17.99       16.20      1.58 o 
   0 -11   1      771.02      776.53     10.86 o 
   1 -11   1      121.17      124.46      4.24 o 
   2 -11   1       73.02       73.99      3.51 o 
   3 -11   1      763.95      778.47     17.28 o 
   4 -11   1      334.74      334.38      8.78 o 
   5 -11   1      191.06      216.22      9.01 o 
  -8 -10   1      357.53      324.22      8.57 o 
  -7 -10   1       36.12       34.79      2.33 o 
  -6 -10   1      685.73      677.20     10.34 o 
  -5 -10   1      429.33      411.30      7.11 o 
  -4 -10   1      709.21      690.74     10.07 o 
  -3 -10   1      163.47      155.92      3.71 o 
  -2 -10   1       17.02       19.47      1.72 o 
  -1 -10   1      162.69      163.10      3.64 o 
   0 -10   1      300.00      292.22      5.19 o 
   1 -10   1      520.83      535.92      7.97 o 
   2 -10   1     1023.74     1034.83     14.60 o 
   3 -10   1       79.32       86.89      3.79 o 
   4 -10   1      131.72      132.46      3.90 o 
   5 -10   1      403.14      437.34     33.82 o 
   6 -10   1       15.20       11.58      4.23 o 
  -8  -9   1        3.09        4.50      1.30 o 
  -7  -9   1      391.17      374.61      6.92 o 
  -6  -9   1      684.99      659.90     12.23 o 
  -5  -9   1        0.02       -0.44      0.80 o 
  -4  -9   1       58.60       55.39      2.20 o 
  -3  -9   1      572.30      546.03      8.05 o 
  -2  -9   1      726.87      706.45     10.11 o 
  -1  -9   1      156.27      156.01      3.38 o 
   0  -9   1     4749.85     4779.17     53.11 o 
   1  -9   1      147.84      153.72      2.85 o 
   2  -9   1      166.17      162.96      3.49 o 
   3  -9   1      512.22      533.25     10.90 o 
   4  -9   1       85.65       86.21      2.78 o 
   5  -9   1      188.97      199.23      5.68 o 
   6  -9   1     1271.20     1303.44     50.73 o 
   7  -9   1       72.22       91.42     19.67 o 
  -9  -8   1      635.52      657.12     27.12 o 
  -8  -8   1      265.80      252.10      5.50 o 
  -7  -8   1      251.62      249.87      5.23 o 
  -6  -8   1      432.89      419.86      7.02 o 
  -5  -8   1      169.63      153.28      3.58 o 
  -4  -8   1      119.23      111.49      3.90 o 
  -3  -8   1      790.27      777.38     10.42 o 
  -2  -8   1      648.31      647.99      8.78 o 
  -1  -8   1     1730.47     1706.63     20.06 o 
   0  -8   1        5.62        7.28      1.47 o 
   1  -8   1       41.81       39.65      1.48 o 
   2  -8   1      832.81      807.79     10.36 o 
   3  -8   1     1171.04     1163.81     14.99 o 
   4  -8   1     1662.53     1663.45     20.81 o 
   5  -8   1     1915.17     1891.53     24.65 o 
   6  -8   1        4.88        6.70      2.51 o 
   7  -8   1       27.27       23.70      3.71 o 
  -9  -7   1      469.65      479.92      8.36 o 
  -8  -7   1       16.91       16.08      1.64 o 
  -7  -7   1       20.74       20.18      1.83 o 
  -6  -7   1      256.91      235.34      4.69 o 
  -5  -7   1      314.46      304.98      5.30 o 
  -4  -7   1      446.21      437.87      6.63 o 
  -3  -7   1      987.20      907.97     11.59 o 
  -2  -7   1      441.34      431.16      6.24 o 
  -1  -7   1      238.62      256.80      3.90 o 
   0  -7   1     1534.74     1567.03     15.79 o 
   1  -7   1      500.54      521.22      8.15 o 
   2  -7   1       57.51       53.89      2.36 o 
   3  -7   1     2892.86     2968.30     30.21 o 
   4  -7   1       13.11       13.13      1.14 o 
   5  -7   1      167.72      169.65      4.07 o 
   6  -7   1      414.16      421.65      8.98 o 
   7  -7   1       12.98        8.27      2.60 o 
   8  -7   1       53.68       52.73      5.03 o 
  -9  -6   1      161.31      157.16      4.66 o 
  -8  -6   1        4.56        4.37      1.31 o 
  -7  -6   1       11.19        9.79      1.28 o 
  -6  -6   1      812.91      829.45     11.21 o 
  -5  -6   1     1727.80     1682.25     20.18 o 
  -4  -6   1     1134.24     1124.38     13.90 o 
  -3  -6   1      472.25      430.68      6.22 o 
  -2  -6   1      264.14      253.85      4.05 o 
  -1  -6   1     1300.16     1372.54     15.20 o 
   0  -6   1      519.61      502.62      6.01 o 
   1  -6   1     3005.87     3183.24     36.81 o 
   2  -6   1     4008.53     3967.47     45.61 o 
   3  -6   1      483.64      468.36      5.87 o 
   4  -6   1       28.68       27.86      1.31 o 
   5  -6   1      253.80      249.99      4.93 o 
   6  -6   1      148.63      160.33      4.60 o 
   7  -6   1      108.82      111.59      6.12 o 
   8  -6   1      814.35      837.81     46.78 o 
   9  -6   1       32.64       29.41      4.96 o 
 -10  -5   1      142.68      161.75      8.64 o 
  -9  -5   1       16.04       17.22      1.89 o 
  -8  -5   1       39.64       40.50      3.54 o 
  -7  -5   1      259.17      265.77      4.99 o 
  -6  -5   1      635.37      609.35      8.67 o 
  -5  -5   1        3.75        2.17      0.75 o 
  -4  -5   1      314.72      306.39      5.78 o 
  -3  -5   1      520.74      465.59      6.41 o 
  -2  -5   1       60.48       83.92      1.94 o 
  -1  -5   1     3039.60     3277.04     32.61 o 
   0  -5   1     4479.66     4707.13     46.44 o 
   1  -5   1      251.03      263.60      4.01 o 
   2  -5   1        5.40        9.08      0.78 o 
   3  -5   1     1042.67      977.83     10.70 o 
   4  -5   1      743.16      750.05      8.61 o 
   5  -5   1       20.97       27.63      1.35 o 
   6  -5   1     1502.99     1476.76     19.92 o 
   7  -5   1       48.51       40.29      2.72 o 
   8  -5   1       14.66       14.05      2.94 o 
   9  -5   1      391.34      388.74     13.15 o 
 -10  -4   1        2.35        1.29      2.76 o 
  -9  -4   1      716.73      757.86     25.66 o 
  -8  -4   1       97.65      110.65      3.47 o 
  -7  -4   1      340.28      350.51      6.50 o 
  -6  -4   1        9.54        7.41      1.40 o 
  -5  -4   1        3.59        3.43      0.73 o 
  -4  -4   1      270.49      271.46      3.42 o 
  -3  -4   1     3173.40     3266.61     36.10 o 
  -2  -4   1      126.35      103.93      3.06 o 
  -1  -4   1      466.68      389.54     10.15 o 
   0  -4   1     1747.29     1874.42     21.75 o 
   1  -4   1     1813.12     1900.96     22.07 o 
   2  -4   1      709.93      695.95      7.65 o 
   3  -4   1     3776.65     3913.07     42.80 o 
   4  -4   1      745.83      752.97      8.50 o 
   5  -4   1     2236.49     2314.59     23.83 o 
   6  -4   1       74.02       78.03      2.58 o 
   7  -4   1      287.62      284.55      5.66 o 
   8  -4   1       39.18       39.72      4.05 o 
   9  -4   1      287.70      307.28     11.15 o 
 -10  -3   1      814.76      836.68     23.53 o 
  -9  -3   1       47.03       53.51      3.48 o 
  -8  -3   1        0.64        1.62      1.00 o 
  -7  -3   1      364.17      351.89      5.84 o 
  -6  -3   1      254.69      253.49      4.84 o 
  -5  -3   1      161.97      144.36      2.57 o 
  -4  -3   1     6895.76     7064.76     75.61 o 
  -3  -3   1      232.38      186.10      2.71 o 
  -2  -3   1     1470.66     1586.21     17.81 o 
  -1  -3   1       48.45       51.41      0.92 o 
   0  -3   1     1814.11     1888.19     20.50 o 
   1  -3   1      367.50      377.23      4.67 o 
   2  -3   1     3598.47     3721.39     35.24 o 
   3  -3   1     3426.76     3373.31     32.23 o 
   4  -3   1      254.34      269.57      3.63 o 
   5  -3   1      503.48      513.16      6.26 o 
   6  -3   1     2788.30     2773.79     28.49 o 
   7  -3   1        6.12        6.71      1.16 o 
   8  -3   1       38.85       31.80      4.41 o 
   9  -3   1      849.84      849.58     22.00 o 
  10  -3   1        9.95       10.11      3.49 o 
 -10  -2   1       36.83       40.99      4.96 o 
  -8  -2   1       95.07       91.80      3.00 o 
  -7  -2   1      887.92      866.29     10.27 o 
  -6  -2   1     2701.06     2744.50     27.09 o 
  -5  -2   1      621.86      682.81      8.10 o 
  -4  -2   1     1429.70     1455.08     17.14 o 
  -3  -2   1      423.42      355.18      4.90 o 
  -2  -2   1     1678.29     1765.60     19.43 o 
  -1  -2   1      622.24      633.11      7.14 o 
   0  -2   1    11807.67    11339.47    258.61 o 
   1  -2   1     1661.49     1770.97     19.18 o 
   2  -2   1     9026.82     8460.67     80.89 o 
   3  -2   1      741.03      755.29      8.09 o 
   4  -2   1      420.81      543.20      6.24 o 
   5  -2   1      940.84      940.81     10.37 o 
   6  -2   1      183.65      204.88      3.30 o 
   7  -2   1      407.05      422.03      6.27 o 
   8  -2   1      758.09      779.02     13.62 o 
   9  -2   1       42.08       46.66      4.50 o 
  10  -2   1       90.53       86.20      6.98 o 
 -10  -1   1      323.56      320.37     11.76 o 
  -9  -1   1      103.30      106.61      4.35 o 
  -8  -1   1       78.25       82.11      3.00 o 
  -7  -1   1      322.68      331.71      4.67 o 
  -6  -1   1       37.72       41.00      1.55 o 
  -5  -1   1      198.50      183.61      2.78 o 
  -4  -1   1     3374.87     3348.72     32.14 o 
  -3  -1   1       39.63       70.82      1.29 o 
  -2  -1   1       39.10       37.94      0.95 o 
  -1  -1   1     2014.40     2005.27     28.08 o 
   0  -1   1     1585.04     1613.28     22.20 o 
   1  -1   1      117.15      101.04      1.76 o 
   2  -1   1       98.82      107.91      1.45 o 
   3  -1   1      348.88      459.68      4.95 o 
   4  -1   1       12.07       15.99      0.73 o 
   5  -1   1       77.46       60.23      1.49 o 
   6  -1   1     1976.55     1957.78     20.45 o 
   7  -1   1       22.50       24.15      1.29 o 
   8  -1   1       35.44       38.09      2.11 o 
   9  -1   1      137.05      144.25      6.63 o 
  10  -1   1       64.00       62.13      5.88 o 
 -10   0   1       12.87       12.68      3.12 o 
  -9   0   1      330.99      353.18      8.90 o 
  -8   0   1      374.96      373.79      6.59 o 
  -7   0   1      537.53      566.08     14.75 o 
  -6   0   1     4265.78     4283.44     41.21 o 
  -5   0   1      352.31      326.75      4.69 o 
  -4   0   1      852.55      824.67      9.60 o 
  -3   0   1     3158.94     3115.86     32.68 o 
  -2   0   1     1203.44     1257.06     13.86 o 
  -1   0   1     3319.54     3505.99     39.88 o 
   0   0   1     2247.86     2282.78     29.91 o 
   1   0   1     1649.41     1642.12     24.89 o 
   2   0   1     3618.45     3640.90     57.30 o 
   3   0   1     2504.45     2443.98     26.26 o 
   4   0   1      120.64      107.53      1.83 o 
   5   0   1     3976.78     4097.74     40.83 o 
   6   0   1      496.03      491.86      6.18 o 
   7   0   1       97.90       95.97      2.22 o 
   8   0   1      203.21      207.47      3.68 o 
   9   0   1      408.18      422.36      8.87 o 
  10   0   1       14.91       21.87      4.04 o 
  -9   1   1       82.34       81.52      6.30 o 
  -8   1   1        7.99       10.00      1.66 o 
  -7   1   1     1096.17     1070.86     17.30 o 
  -6   1   1       67.97       68.91      1.94 o 
  -5   1   1       40.73       48.66      1.32 o 
  -4   1   1     2783.49     2863.11     27.58 o 
  -3   1   1     2438.44     2600.28     24.90 o 
  -2   1   1      170.23      158.24      1.95 o 
  -1   1   1     2382.23     2426.90     27.17 o 
   0   1   1     6616.32     3317.63    224.61 o 
   1   1   1       16.27       44.17      3.19 o 
   2   1   1    13393.41    12501.89    398.21 o 
   3   1   1      129.92      109.67      1.71 o 
   4   1   1      219.98      235.57      3.24 o 
   5   1   1     1944.74     2035.83     22.62 o 
   6   1   1     1431.61     1470.74     15.69 o 
   7   1   1       75.19       74.49      1.99 o 
   8   1   1      446.32      469.57      6.47 o 
   9   1   1      111.46      110.78      4.22 o 
 -10   2   1        0.98        2.76      2.57 o 
  -9   2   1      638.68      642.86     12.48 o 
  -8   2   1       89.63       89.64      3.60 o 
  -7   2   1      112.08      116.25      3.80 o 
  -6   2   1      437.65      441.86      9.23 o 
  -5   2   1       30.97       30.35      1.18 o 
  -4   2   1       21.56       18.16      0.79 o 
  -3   2   1     3443.28     3543.08     39.58 o 
  -2   2   1      241.05      242.01      3.03 o 
  -1   2   1     2470.66     2434.71     32.41 o 
   0   2   1     5011.63     5060.69     95.19 o 
   1   2   1     1869.32     1912.76     42.02 o 
   2   2   1     3007.63     3520.94     43.91 o 
   3   2   1     3968.41     4126.62     41.63 o 
   4   2   1     3751.65     4045.37     43.63 o 
   5   2   1     3726.53     3851.44     49.15 o 
   6   2   1     2502.88     2441.37     32.15 o 
   7   2   1      111.14      112.62      3.14 o 
   8   2   1     1672.45     1645.48     41.36 o 
   9   2   1      529.38      559.12     10.79 o 
 -10   3   1      388.61      370.55     15.81 o 
  -9   3   1        9.84       10.73      1.85 o 
  -8   3   1       32.65       30.79      2.48 o 
  -7   3   1      924.05      895.48     15.22 o 
  -6   3   1       36.51       31.78      2.15 o 
  -5   3   1       15.32       18.21      1.57 o 
  -4   3   1     1970.16     1931.71     21.54 o 
  -3   3   1       78.20      106.84      1.71 o 
  -2   3   1        7.61        9.59      1.11 o 
  -1   3   1     3464.62     3548.76     33.70 o 
   0   3   1      378.25      369.96      4.40 o 
   1   3   1     1421.85     1563.59     15.00 o 
   2   3   1     1766.82     1673.02     16.13 o 
   3   3   1     2202.22     2310.61     22.16 o 
   4   3   1      651.77      712.89      7.55 o 
   5   3   1      579.05      520.41      6.24 o 
   6   3   1      769.42      769.27      9.88 o 
   7   3   1      265.02      264.81      4.45 o 
   8   3   1      219.81      232.17      5.01 o 
   9   3   1      302.94      312.09      6.32 o 
  -9   4   1      333.10      339.86     11.79 o 
  -8   4   1      120.05      107.16      4.11 o 
  -7   4   1      182.71      165.63      4.89 o 
  -6   4   1      720.97      705.65     12.33 o 
  -5   4   1      555.15      533.54      9.59 o 
  -4   4   1       19.92       27.65      1.72 o 
  -3   4   1     1938.65     1920.00     18.76 o 
  -2   4   1       74.03       58.17      1.66 o 
  -1   4   1      765.67      870.98      9.18 o 
   0   4   1      760.53      614.64      7.58 o 
   1   4   1      969.66      951.99      9.44 o 
   2   4   1     2243.70     2244.19     21.43 o 
   3   4   1       38.81       63.21      1.81 o 
   4   4   1      376.70      443.63      5.05 o 
   5   4   1       15.17        9.60      0.71 o 
   6   4   1      903.71      924.65     11.71 o 
   7   4   1      335.54      358.23      5.82 o 
   8   4   1      842.56      868.87     11.79 o 
   9   4   1      135.34      131.58      3.88 o 
  10   4   1        3.28        3.04      2.21 o 
  -9   5   1      304.03      291.33     13.79 o 
  -8   5   1       53.73       56.97      3.23 o 
  -7   5   1     1206.39     1192.08     19.74 o 
  -6   5   1      299.89      256.04      6.05 o 
  -5   5   1        1.17        2.34      1.05 o 
  -4   5   1     3234.25     3205.31     37.62 o 
  -3   5   1       51.52       49.55      1.23 o 
  -2   5   1        1.93        1.69      0.43 o 
  -1   5   1     5983.53     6011.05     59.00 o 
   0   5   1      634.87      749.32      8.73 o 
   1   5   1        1.30        4.07      1.31 o 
   2   5   1     2732.60     2714.49     25.94 o 
   3   5   1      179.11      199.77      3.04 o 
   4   5   1      360.25      390.95      4.62 o 
   5   5   1     1578.17     1524.29     18.01 o 
   6   5   1      199.55      214.37      4.01 o 
   7   5   1        9.85       10.88      1.59 o 
   8   5   1      442.37      414.11      6.82 o 
   9   5   1      102.79       96.69      3.37 o 
  10   5   1       37.40       34.80      3.32 o 
  -8   6   1      218.20      208.60      8.92 o 
  -7   6   1       44.44       49.51      3.04 o 
  -6   6   1       11.50       16.40      1.91 o 
  -5   6   1        9.56       10.83      1.54 o 
  -4   6   1       38.28       40.65      1.74 o 
  -3   6   1     6019.66     6004.39     61.42 o 
  -2   6   1     1612.58     1585.18     15.88 o 
  -1   6   1      143.74      126.32      3.48 o 
   0   6   1     1324.20     1357.10     13.55 o 
   1   6   1     2480.05     2591.14     25.02 o 
   2   6   1      548.77      588.34      6.45 o 
   3   6   1     2439.31     2433.57     27.43 o 
   4   6   1      626.34      610.71      8.17 o 
   5   6   1      348.03      370.59      5.73 o 
   6   6   1      293.02      284.00      4.91 o 
   7   6   1      315.07      281.21      5.12 o 
   8   6   1        5.07        6.30      1.12 o 
   9   6   1      250.39      279.49     11.60 o 
  10   6   1       76.64       81.43      6.62 o 
  -8   7   1        3.79        6.48      2.48 o 
  -7   7   1      278.27      267.68      6.94 o 
  -6   7   1       33.81       31.19      2.51 o 
  -5   7   1        6.54        3.70      1.35 o 
  -4   7   1     4210.15     4021.02     46.87 o 
  -3   7   1        7.04       12.35      1.25 o 
  -2   7   1      679.74      659.15     10.93 o 
  -1   7   1     1155.43     1155.20     11.97 o 
   0   7   1        2.43        3.18      0.53 o 
   1   7   1       53.49       47.72      1.34 o 
   2   7   1     5760.01     5722.71     54.31 o 
   3   7   1      670.21      710.66      9.23 o 
   4   7   1       51.01       45.10      1.74 o 
   5   7   1     1736.75     1680.68     20.12 o 
   6   7   1       33.85       37.10      1.88 o 
   7   7   1       81.16       69.33      2.44 o 
   8   7   1      417.48      423.33      7.16 o 
   9   7   1       41.61       47.76      2.47 o 
  -7   8   1       13.80       15.00      2.13 o 
  -6   8   1      479.97      487.28     12.57 o 
  -5   8   1      127.39      135.24      5.10 o 
  -4   8   1      112.54      103.28      3.00 o 
  -3   8   1       45.31       42.09      1.88 o 
  -2   8   1      269.50      246.16      4.84 o 
  -1   8   1      910.86      926.90     10.04 o 
   0   8   1     2630.72     2627.48     25.73 o 
   1   8   1     1717.28     1788.03     17.96 o 
   2   8   1      899.33      894.51     11.32 o 
   3   8   1      384.12      378.74      5.82 o 
   4   8   1        2.88        2.72      0.89 o 
   5   8   1       84.38       91.55      3.26 o 
   6   8   1      380.43      381.14      6.35 o 
   7   8   1     1043.30     1026.79     13.76 o 
   8   8   1      349.42      365.33      6.63 o 
   9   8   1      117.45      123.99      3.70 o 
  -7   9   1      224.97      220.33      9.62 o 
  -6   9   1        5.46        6.06      1.81 o 
  -5   9   1        8.07        8.67      1.83 o 
  -4   9   1      364.92      364.27      6.71 o 
  -3   9   1      666.97      651.72      9.62 o 
  -2   9   1      333.10      334.77      5.78 o 
  -1   9   1     1095.56     1085.55     11.74 o 
   0   9   1       33.45       31.92      1.33 o 
   1   9   1      269.43      261.21      4.51 o 
   2   9   1      942.87      945.85     12.14 o 
   3   9   1      195.29      183.45      3.75 o 
   4   9   1       12.05       10.47      1.23 o 
   5   9   1      548.97      526.07      7.99 o 
   6   9   1      221.50      216.40      4.51 o 
   7   9   1      150.18      151.60      3.84 o 
   8   9   1      333.34      310.35      6.13 o 
   9   9   1       22.39       22.03      1.83 o 
  -6  10   1      252.80      269.59      7.17 o 
  -5  10   1       53.50       52.45      3.28 o 
  -4  10   1      299.12      297.70      5.90 o 
  -3  10   1     1158.66     1131.08     16.34 o 
  -2  10   1      946.08      966.14     13.29 o 
  -1  10   1      186.99      180.32      3.69 o 
   0  10   1      133.59      137.85      3.20 o 
   1  10   1       16.47       20.85      1.49 o 
   2  10   1      178.95      174.86      3.89 o 
   3  10   1     1016.63      982.47     14.27 o 
   4  10   1      474.87      456.63      7.25 o 
   5  10   1      161.98      161.44      3.84 o 
   6  10   1       13.63       13.03      1.49 o 
   7  10   1       14.95       10.66      1.46 o 
   8  10   1        2.21        2.74      1.14 o 
  -5  11   1      243.44      257.43     13.54 o 
  -4  11   1     1005.33     1049.01     15.00 o 
  -3  11   1       96.36      105.85      3.61 o 
  -2  11   1        5.85        6.99      1.62 o 
  -1  11   1      324.22      326.43      7.60 o 
   0  11   1      139.07      135.08      3.32 o 
   1  11   1      375.39      376.50      6.30 o 
   2  11   1     4130.07     4045.22     45.81 o 
   3  11   1        2.61        3.84      1.11 o 
   4  11   1       72.29       64.77      2.51 o 
   5  11   1      242.68      226.05      4.89 o 
   6  11   1       21.34       23.30      1.90 o 
   7  11   1       86.83       85.52      3.15 o 
   8  11   1      725.17      688.71     20.40 o 
  -5  12   1      356.62      369.43     12.52 o 
  -4  12   1       67.52       75.91      3.85 o 
  -3  12   1      177.26      185.00      5.85 o 
  -2  12   1      128.64      124.37      4.68 o 
  -1  12   1      125.61      124.25      4.61 o 
   0  12   1      608.59      585.32     11.83 o 
   1  12   1      671.65      686.51     10.80 o 
   2  12   1       67.29       68.94      2.64 o 
   3  12   1      104.61      106.74      3.27 o 
   4  12   1      185.50      176.11      4.32 o 
   5  12   1       30.26       29.42      2.12 o 
   6  12   1      400.83      406.71      7.43 o 
   7  12   1      367.08      367.26      8.52 o 
  -4  13   1        2.81        6.07      2.57 o 
  -3  13   1      279.25      295.08      7.99 o 
  -2  13   1      202.96      208.23      6.43 o 
  -1  13   1      660.58      668.35     13.39 o 
   0  13   1       15.22       14.74      2.67 o 
   1  13   1       82.34       77.51      4.02 o 
   2  13   1      335.36      332.79      6.34 o 
   3  13   1       11.34       10.11      1.49 o 
   4  13   1        5.11        6.24      1.34 o 
   5  13   1      373.18      371.12      7.88 o 
   6  13   1        5.23        4.96      3.31 o 
  -1  14   1       14.33       16.48      2.47 o 
   0  14   1       35.04       39.65      3.37 o 
   1  14   1       10.02        8.17      2.20 o 
   2  14   1      433.86      435.23     10.46 o 
   3  14   1      419.96      427.09      8.75 o 
   4  14   1      276.92      263.94     12.13 o 
  -1 -14   2      245.11      264.13     12.68 o 
   0 -14   2      433.90      478.26     15.81 o 
   1 -14   2        0.54        4.23      1.65 o 
  -4 -13   2        8.21        4.13      1.41 o 
  -3 -13   2      136.19      143.58      4.69 o 
  -2 -13   2      102.65       98.20      3.83 o 
  -1 -13   2       83.53       81.74      3.49 o 
   0 -13   2      389.16      416.34      7.38 o 
   1 -13   2        2.19        3.28      1.49 o 
  -5 -12   2       50.82       55.23      3.96 o 
  -4 -12   2      937.86      912.47     14.57 o 
  -3 -12   2      187.90      184.16      4.59 o 
  -2 -12   2       12.43       13.02      1.62 o 
  -1 -12   2      100.97       94.07      3.58 o 
   0 -12   2       59.46       67.75      4.01 o 
   1 -12   2        1.35        2.22      1.34 o 
   2 -12   2       24.47       24.81      3.31 o 
  -6 -11   2      521.17      507.86      8.81 o 
  -5 -11   2      161.23      161.72      4.29 o 
  -4 -11   2        6.04        8.32      1.42 o 
  -3 -11   2      599.75      561.51      8.87 o 
  -2 -11   2       25.65       23.31      1.80 o 
  -1 -11   2       36.55       37.34      2.17 o 
   0 -11   2      668.85      674.61      9.82 o 
   1 -11   2      262.44      266.17      6.11 o 
   2 -11   2      262.79      268.38      7.27 o 
   3 -11   2       99.24      101.45      3.89 o 
   4 -11   2        5.89       41.17      4.04 o 
  -7 -10   2       45.34       46.11      2.81 o 
  -6 -10   2       27.71       27.38      2.04 o 
  -5 -10   2       31.94       28.29      2.00 o 
  -4 -10   2      749.84      724.89     10.58 o 
  -3 -10   2        1.27        2.92      1.06 o 
  -2 -10   2       72.33       68.36      2.44 o 
  -1 -10   2     1281.64     1253.32     15.85 o 
   0 -10   2      295.46      302.16      5.96 o 
   1 -10   2        0.24        0.33      1.09 o 
   2 -10   2      591.88      592.50     10.49 o 
   3 -10   2      146.88      154.74      6.77 o 
   4 -10   2      176.84      173.51      9.19 o 
   5 -10   2      295.44      311.14     25.73 o 
   6 -10   2      429.70      475.18     14.69 o 
  -8  -9   2      117.00      109.01      4.04 o 
  -7  -9   2      321.83      309.31      7.75 o 
  -6  -9   2      329.72      313.79      6.10 o 
  -5  -9   2      252.59      229.24      4.84 o 
  -4  -9   2      355.15      330.02      5.90 o 
  -3  -9   2      366.97      372.01      6.24 o 
  -2  -9   2       12.69       17.90      4.16 o 
  -1  -9   2      199.08      189.37      3.90 o 
   0  -9   2      588.23      598.16      8.48 o 
   1  -9   2     1091.29     1073.74     15.34 o 
   2  -9   2      438.26      425.80      7.43 o 
   3  -9   2      321.13      334.67      8.04 o 
   4  -9   2      483.73      491.85      8.38 o 
   5  -9   2      697.07      702.88     18.43 o 
   6  -9   2       63.83       64.72      5.34 o 
   7  -9   2      127.49      168.99     28.86 o 
  -8  -8   2       11.16       13.32      1.81 o 
  -7  -8   2      693.63      668.68     10.64 o 
  -6  -8   2      519.64      480.32      8.02 o 
  -5  -8   2        2.08        2.63      0.98 o 
  -4  -8   2      181.06      184.22      3.95 o 
  -3  -8   2       73.55       74.40      2.37 o 
  -2  -8   2        1.04        1.18      0.78 o 
  -1  -8   2     1218.70     1189.48     14.66 o 
   0  -8   2       59.88       59.14      1.68 o 
   1  -8   2      321.13      308.38      5.26 o 
   2  -8   2     2046.31     2052.25     21.62 o 
   3  -8   2       40.82       43.11      1.74 o 
   4  -8   2        0.98        0.95      0.72 o 
   5  -8   2      451.02      471.09     16.73 o 
   6  -8   2      150.76      165.97      9.37 o 
   7  -8   2        0.85        0.77      2.38 o 
  -9  -7   2      368.14      398.56     20.29 o 
  -8  -7   2       13.26       13.26      1.78 o 
  -7  -7   2       73.18       74.13      2.77 o 
  -6  -7   2     1159.81     1148.51     15.05 o 
  -5  -7   2       12.33       13.99      1.35 o 
  -4  -7   2       21.68       20.19      1.45 o 
  -3  -7   2     2301.46     2259.71     26.16 o 
  -2  -7   2       40.08       41.41      1.68 o 
  -1  -7   2       27.57       27.72      1.45 o 
   0  -7   2      665.18      699.73      8.15 o 
   1  -7   2      477.93      493.52      7.16 o 
   2  -7   2      336.59      311.24      4.42 o 
   3  -7   2     1878.94     1900.16     19.99 o 
   4  -7   2       19.87       23.80      1.33 o 
   5  -7   2      770.24      763.57     11.44 o 
   6  -7   2      181.01      191.52      9.74 o 
   7  -7   2       37.59       39.89      5.33 o 
   8  -7   2       66.60       68.81     10.94 o 
  -9  -6   2      147.40      140.01      5.58 o 
  -8  -6   2       55.25       60.98      4.84 o 
  -7  -6   2      330.28      328.35      6.02 o 
  -6  -6   2       75.74       74.48      2.49 o 
  -5  -6   2     1318.49     1262.52     15.81 o 
  -4  -6   2     3807.54     3785.12     42.53 o 
  -3  -6   2        9.76        5.21      0.85 o 
  -2  -6   2       12.50       17.40      1.12 o 
  -1  -6   2     1290.50     1234.59     13.13 o 
   0  -6   2       15.06       19.31      1.27 o 
   1  -6   2      270.25      291.96      4.58 o 
   2  -6   2     2133.60     2169.49     22.31 o 
   3  -6   2       44.65       42.69      1.64 o 
   4  -6   2     1139.22     1125.29     12.47 o 
   5  -6   2      347.19      375.76      5.69 o 
   6  -6   2        1.82        2.57      2.21 o 
   7  -6   2        0.50       -2.02      2.39 o 
   8  -6   2      345.74      351.62     15.07 o 
  -8  -5   2      147.72      157.48      5.97 o 
  -7  -5   2       69.72       67.91      2.48 o 
  -6  -5   2      966.68      919.15     12.18 o 
  -5  -5   2     1174.86     1154.12     14.40 o 
  -4  -5   2        2.20        2.45      0.73 o 
  -3  -5   2     1394.68     1352.26     16.05 o 
  -2  -5   2      385.40      393.70      5.56 o 
  -1  -5   2      761.13      927.08      9.56 o 
   0  -5   2     2094.83     2130.58     23.57 o 
   1  -5   2     1282.19     1284.61     12.94 o 
   2  -5   2      257.68      257.42      3.39 o 
   3  -5   2      818.57      848.18      9.42 o 
   4  -5   2       32.24       31.68      1.32 o 
   5  -5   2      170.61      175.97      3.04 o 
   6  -5   2     1080.26     1065.87     18.99 o 
   7  -5   2      498.76      490.20     17.46 o 
   8  -5   2      260.79      250.71     11.95 o 
   9  -5   2      196.41      205.33      9.03 o 
 -10  -4   2      128.27      132.89      8.27 o 
  -9  -4   2      221.83      226.68      7.35 o 
  -8  -4   2       19.67       22.28      1.94 o 
  -7  -4   2      984.35      983.54     14.45 o 
  -6  -4   2        8.91       12.66      1.77 o 
  -5  -4   2       19.94       25.46      1.48 o 
  -4  -4   2     1384.48     1406.86     16.72 o 
  -3  -4   2      560.98      577.14      6.33 o 
  -2  -4   2       49.81       70.19      3.71 o 
  -1  -4   2     4864.71     4867.06     52.04 o 
   0  -4   2     1222.08     1349.16     15.09 o 
   1  -4   2     1332.61     1581.01     15.52 o 
   2  -4   2     3654.33     3735.69     35.56 o 
   3  -4   2       90.37       98.85      1.79 o 
   4  -4   2      271.07      264.78      3.57 o 
   5  -4   2     4850.23     4949.24     49.29 o 
   6  -4   2     1525.22     1493.56     16.13 o 
   7  -4   2      155.05      164.32      8.45 o 
   8  -4   2      135.50      139.69      8.27 o 
   9  -4   2       17.87       19.30      4.23 o 
 -10  -3   2      431.69      460.98     15.99 o 
  -9  -3   2      310.77      314.36      8.25 o 
  -8  -3   2      268.66      280.23     18.87 o 
  -7  -3   2       10.48        9.53      1.93 o 
  -6  -3   2       40.06       39.68      2.01 o 
  -5  -3   2       68.99       64.65      2.57 o 
  -4  -3   2      702.59      651.25      7.69 o 
  -3  -3   2      504.77      414.66      4.75 o 
  -2  -3   2     2743.36     2655.74     41.51 o 
  -1  -3   2      136.82      184.79      3.46 o 
   0  -3   2     4694.71     4845.66     51.53 o 
   1  -3   2     1709.92     1779.11     17.14 o 
   2  -3   2      135.15      150.00      3.91 o 
   3  -3   2      646.22      567.32     10.41 o 
   4  -3   2     1467.72     1479.32     14.81 o 
   5  -3   2      387.30      379.94      4.76 o 
   6  -3   2      252.98      257.42      3.87 o 
   7  -3   2      325.41      357.97     10.20 o 
   8  -3   2       13.18       11.03      2.94 o 
   9  -3   2      218.53      226.63     11.21 o 
  10  -3   2       55.58       53.30      6.43 o 
 -10  -2   2      531.87      604.71     18.75 o 
  -9  -2   2       27.54       21.87      4.04 o 
  -8  -2   2        2.53        1.21      1.32 o 
  -7  -2   2      331.37      345.35      8.94 o 
  -6  -2   2     1778.17     1829.52     18.66 o 
  -5  -2   2      538.71      523.06      6.17 o 
  -4  -2   2     9250.97     9378.13     88.92 o 
  -3  -2   2      110.92      113.99      2.24 o 
  -2  -2   2     1131.31     1156.11     12.32 o 
  -1  -2   2       13.62       11.47      0.62 o 
   0  -2   2     2296.91     2254.86     21.35 o 
   1  -2   2      291.56      270.27      3.25 o 
   2  -2   2     4509.53     4171.72     43.40 o 
   3  -2   2        2.95        5.41      0.69 o 
   4  -2   2      103.02       93.15      1.79 o 
   5  -2   2     1629.16     1673.64     16.73 o 
   6  -2   2       40.63       42.78      1.62 o 
   7  -2   2      281.48      286.14      5.25 o 
   8  -2   2      935.39      963.13     28.12 o 
   9  -2   2       19.53       17.65      3.86 o 
 -10  -1   2       68.63       71.80      4.41 o 
  -9  -1   2      590.20      603.30     15.44 o 
  -8  -1   2        4.55        6.22      2.39 o 
  -7  -1   2      902.31      890.66     11.26 o 
  -6  -1   2     1718.58     1701.48     17.43 o 
  -5  -1   2      487.71      479.23      5.71 o 
  -4  -1   2     1104.63     1186.90     12.11 o 
  -3  -1   2     1645.21     1710.18     18.97 o 
  -2  -1   2       68.93       83.95      1.34 o 
  -1  -1   2     3425.37     3429.35     36.47 o 
   0  -1   2     7133.62     6914.07     72.04 o 
   1  -1   2     6885.67     6771.85     97.66 o 
   2  -1   2       33.16       66.10      1.19 o 
   3  -1   2      679.87      785.83      7.97 o 
   4  -1   2      767.85      809.92      8.40 o 
   5  -1   2     2293.02     2500.67     24.34 o 
   6  -1   2     1623.44     1597.77     16.26 o 
   7  -1   2     1306.46     1348.32     15.39 o 
   8  -1   2      172.73      165.44      5.44 o 
   9  -1   2       57.32       57.35      5.15 o 
  10  -1   2      662.56      701.21     32.53 o 
  11  -1   2       88.91       80.87      6.80 o 
 -10   0   2       21.50       22.32      2.69 o 
  -9   0   2      297.92      309.97      7.99 o 
  -8   0   2     1498.96     1479.69     19.42 o 
  -7   0   2      548.88      535.86     10.08 o 
  -6   0   2       30.22       29.54      1.32 o 
  -5   0   2       84.65       83.51      1.76 o 
  -4   0   2     2245.47     2231.55     21.84 o 
  -3   0   2      310.38      314.41      3.70 o 
  -2   0   2     2404.17     2372.29     33.61 o 
  -1   0   2    20188.37    17995.26    258.52 o 
   0   0   2      407.69      405.41     11.46 o 
   1   0   2     7066.08     7219.81    112.72 o 
   2   0   2     1805.77     1833.16     17.32 o 
   3   0   2     1659.68     1661.33     16.01 o 
   4   0   2      386.03      383.91      4.40 o 
   5   0   2     3402.74     3342.44     32.03 o 
   6   0   2      329.42      337.67      5.05 o 
   7   0   2     1103.40     1114.80     12.42 o 
   8   0   2      435.28      454.78      7.23 o 
  10   0   2        3.96        3.86      2.57 o 
 -10   1   2      287.43      306.96      8.31 o 
  -9   1   2      456.76      466.49      8.26 o 
  -8   1   2      258.70      254.00      5.31 o 
  -7   1   2       47.64       44.49      2.09 o 
  -6   1   2      156.24      160.05      3.55 o 
  -5   1   2      370.91      365.82      4.57 o 
  -4   1   2      676.06      626.34      7.70 o 
  -3   1   2     3481.83     3398.98     36.58 o 
  -2   1   2     2749.91     2599.20     27.96 o 
  -1   1   2       27.31       24.57      0.76 o 
   0   1   2       30.59       46.56      1.27 o 
   1   1   2     2212.01     2278.31     24.88 o 
   2   1   2       37.84       22.25      0.64 o 
   3   1   2     1030.91      945.91     11.35 o 
   4   1   2     3413.74     3444.00     37.74 o 
   5   1   2       21.32       33.69      1.62 o 
   6   1   2       17.05       13.96      1.03 o 
   7   1   2      356.79      385.72      5.72 o 
   8   1   2      111.24      110.92      3.33 o 
   9   1   2      160.49      164.98      4.77 o 
 -10   2   2      255.05      292.25      6.99 o 
  -9   2   2       10.95       18.65      2.49 o 
  -8   2   2       54.92       53.88      2.52 o 
  -7   2   2       29.47       31.91      2.28 o 
  -6   2   2        2.80        2.42      0.87 o 
  -5   2   2      541.15      509.46      7.55 o 
  -4   2   2      284.83      272.67      3.80 o 
  -3   2   2        7.19        8.13      1.17 o 
  -2   2   2      885.58      957.71     13.44 o 
  -1   2   2      716.01      692.97     12.82 o 
   0   2   2    11801.00    11368.21    187.07 o 
   1   2   2     2431.90     2347.65     36.40 o 
   3   2   2      723.44      725.52      8.44 o 
   4   2   2      115.33      116.27      1.83 o 
   5   2   2      994.14      966.00     10.09 o 
   6   2   2     1268.52     1310.63     13.55 o 
   7   2   2      202.64      220.74      3.90 o 
   8   2   2     3019.47     3062.35     35.13 o 
   9   2   2       69.82       70.58      5.15 o 
  -9   3   2        2.54        1.25      1.18 o 
  -8   3   2       13.45       13.73      1.58 o 
  -7   3   2     2578.03     2545.25     31.08 o 
  -6   3   2      139.19      145.85      3.52 o 
  -5   3   2      764.59      721.94     10.06 o 
  -4   3   2     1030.91     1015.62     11.42 o 
  -3   3   2     2929.13     3117.61     32.52 o 
  -2   3   2       53.28       44.22      1.50 o 
  -1   3   2     2795.35     2763.34     28.77 o 
   0   3   2     1288.60     1267.98     15.16 o 
   1   3   2     6985.85     6703.73    129.90 o 
   2   3   2      723.75      846.17      8.43 o 
   3   3   2     3320.36     3651.98     45.37 o 
   4   3   2       69.77      102.51      2.41 o 
   5   3   2      352.50      346.14      4.30 o 
   6   3   2     1445.64     1447.09     14.83 o 
   7   3   2     2216.50     2208.92     23.14 o 
   8   3   2       35.10       32.61      1.79 o 
   9   3   2       21.71       26.94      3.86 o 
  10   3   2       19.46       22.42      3.49 o 
  -9   4   2     1064.57     1062.81     18.91 o 
  -8   4   2     1092.41     1066.02     15.23 o 
  -7   4   2     1064.75     1036.30     14.46 o 
  -6   4   2      213.81      190.28      4.17 o 
  -5   4   2      120.62      123.30      3.07 o 
  -4   4   2      615.12      617.07     10.96 o 
  -3   4   2      591.44      553.00      6.05 o 
  -2   4   2     1771.47     1726.31     22.43 o 
  -1   4   2       73.62       31.03      1.05 o 
   0   4   2      520.59      575.93      6.25 o 
   1   4   2       42.68       43.23      1.50 o 
   2   4   2     1261.56     1218.23     13.20 o 
   3   4   2      202.91      212.97      3.11 o 
   4   4   2       37.99       68.88      1.38 o 
   5   4   2     2049.73     2043.09     20.19 o 
   6   4   2        1.13        1.26      0.48 o 
   7   4   2       87.20       93.40      2.90 o 
   8   4   2      742.73      736.74     10.20 o 
   9   4   2       20.46       28.63      2.07 o 
  10   4   2      288.57      301.81     12.13 o 
  -9   5   2       56.34       64.01      4.14 o 
  -8   5   2      249.24      250.55      5.66 o 
  -7   5   2      359.43      355.99      6.66 o 
  -6   5   2        2.13        2.59      1.09 o 
  -5   5   2       64.40       65.72      2.29 o 
  -4   5   2     3478.40     3433.51     40.20 o 
  -3   5   2     2216.15     2282.29     27.32 o 
  -2   5   2     2210.38     2215.30     23.82 o 
  -1   5   2      137.65      191.32      2.65 o 
   0   5   2     1723.63     1946.52     18.91 o 
   1   5   2       42.05       44.15      1.93 o 
   2   5   2     2858.80     2926.03     53.94 o 
   3   5   2     3346.03     3319.41     36.62 o 
   4   5   2      797.03      776.77      8.27 o 
   5   5   2       43.41       33.33      1.09 o 
   6   5   2        9.56        8.47      0.93 o 
   7   5   2     1360.09     1337.40     16.50 o 
   8   5   2       32.58       36.27      1.97 o 
   9   5   2      213.47      226.39      9.05 o 
  10   5   2      298.76      344.41     37.13 o 
  -8   6   2       62.38       68.59      3.61 o 
  -7   6   2       34.35       33.78      2.24 o 
  -6   6   2      402.58      366.50      6.65 o 
  -5   6   2      740.63      730.56     10.60 o 
  -4   6   2     1086.41     1112.89     14.62 o 
  -3   6   2      156.75      143.75      3.18 o 
  -2   6   2      396.08      424.01      5.75 o 
  -1   6   2       64.06       44.73      1.43 o 
   0   6   2       72.61       55.70      1.28 o 
   1   6   2     6989.32     7247.04     68.19 o 
   2   6   2     3785.28     3680.32     45.85 o 
   3   6   2      207.60      196.38      3.13 o 
   4   6   2       34.96       37.54      2.41 o 
   5   6   2        8.72       10.40      1.75 o 
   6   6   2       23.76       27.26      1.53 o 
   7   6   2      177.42      174.44      3.76 o 
   8   6   2     1080.70     1078.76     14.17 o 
   9   6   2        4.93        4.28      1.04 o 
  -8   7   2        3.26        8.16      3.61 o 
  -7   7   2      511.52      488.01      8.61 o 
  -6   7   2      335.91      343.47      6.50 o 
  -5   7   2      313.38      309.90      5.80 o 
  -4   7   2      170.46      204.40      4.28 o 
  -3   7   2        4.74        3.95      0.92 o 
  -2   7   2      135.80      140.75      2.63 o 
  -1   7   2     3264.16     3406.91     34.25 o 
   0   7   2     1019.69     1045.27     10.87 o 
   1   7   2     2215.49     2358.55     22.99 o 
   2   7   2     1249.19     1276.52     13.57 o 
   3   7   2       28.25       28.51      1.49 o 
   4   7   2      512.83      538.57      7.49 o 
   5   7   2     1134.98     1079.61     13.53 o 
   6   7   2      137.97      137.08      3.25 o 
   7   7   2     1103.85     1091.10     14.16 o 
   8   7   2      358.37      341.01      6.11 o 
   9   7   2        5.29        4.79      1.11 o 
  10   7   2        2.01        2.02      3.31 o 
  -7   8   2       27.77       28.65      2.30 o 
  -6   8   2       53.80       55.31      2.58 o 
  -5   8   2      141.37      144.00      3.80 o 
  -4   8   2      110.62       94.80      2.92 o 
  -3   8   2      576.04      596.08      8.85 o 
  -2   8   2     1624.27     1592.74     21.17 o 
  -1   8   2     1232.35     1243.72     12.96 o 
   0   8   2      156.21      176.11      3.09 o 
   1   8   2      496.58      468.38      6.10 o 
   2   8   2      741.43      714.53      9.31 o 
   3   8   2      764.11      739.64      9.69 o 
   4   8   2     1705.98     1707.05     20.31 o 
   5   8   2     2500.80     2469.81     28.63 o 
   6   8   2       83.17       75.72      2.47 o 
   7   8   2      223.87      212.68      4.45 o 
   8   8   2      463.27      453.43      7.62 o 
   9   8   2       39.14       39.21      3.05 o 
  -7   9   2      732.64      751.59     12.12 o 
  -6   9   2       53.53       49.25      2.79 o 
  -5   9   2        0.05        0.14      0.95 o 
  -4   9   2      991.56      994.43     13.89 o 
  -3   9   2      382.96      375.61      6.54 o 
  -2   9   2      445.13      461.61      9.03 o 
  -1   9   2      160.45      153.97      3.25 o 
   0   9   2      157.56      147.71      2.65 o 
   1   9   2       24.51       27.33      1.43 o 
   2   9   2     2065.07     2077.28     24.22 o 
   3   9   2      414.26      392.15      6.14 o 
   4   9   2     2346.30     2270.02     26.50 o 
   5   9   2      340.47      331.27      5.69 o 
   6   9   2        9.69        9.18      1.19 o 
   7   9   2      309.20      299.97      5.70 o 
   8   9   2      260.53      265.67      5.51 o 
   9   9   2      123.04      121.60      3.72 o 
  -6  10   2       79.46       80.56      4.10 o 
  -5  10   2      389.75      392.78      7.43 o 
  -4  10   2        3.89        4.08      1.26 o 
  -3  10   2        0.72        0.82      0.97 o 
  -2  10   2      436.60      438.89      7.28 o 
  -1  10   2      259.27      264.74      8.89 o 
   0  10   2       63.60       70.15      2.24 o 
   1  10   2      121.06      114.18      2.86 o 
   2  10   2        2.79        3.54      0.96 o 
   3  10   2       45.91       45.10      2.03 o 
   4  10   2       27.69       23.98      1.70 o 
   5  10   2       78.82       74.01      2.56 o 
   6  10   2       69.27       70.08      2.58 o 
   7  10   2       67.63       67.73      2.63 o 
   8  10   2      689.77      657.16     10.28 o 
   9  10   2       17.90       17.09      2.76 o 
  -6  11   2        4.41        3.96      1.72 o 
  -5  11   2      147.98      174.76     10.64 o 
  -4  11   2      158.81      159.03     10.15 o 
  -3  11   2        6.23        9.88      2.11 o 
  -2  11   2       27.10       28.80      2.13 o 
  -1  11   2     1060.19     1047.80     18.07 o 
   0  11   2      255.41      265.89      7.90 o 
   1  11   2       41.32       44.35      2.07 o 
   2  11   2        9.27        8.75      1.24 o 
   3  11   2      148.22      150.86      4.78 o 
   4  11   2       74.61       71.74      2.61 o 
   5  11   2      391.21      380.32      6.66 o 
   6  11   2       68.30       67.02      2.70 o 
   7  11   2      215.23      211.12      4.90 o 
   8  11   2      149.92      148.72      4.97 o 
  -5  12   2      240.32      244.03      6.33 o 
  -4  12   2       20.76       17.47      1.95 o 
  -3  12   2       57.72       55.66      2.98 o 
  -2  12   2     1751.71     1741.07     28.33 o 
  -1  12   2      201.08      207.33      6.11 o 
   0  12   2       76.12       66.79      3.44 o 
   1  12   2      547.99      556.58     14.87 o 
   2  12   2      659.93      647.86      9.60 o 
   3  12   2        6.07        4.15      1.16 o 
   4  12   2      630.22      615.46     11.51 o 
   5  12   2       79.07       84.53      3.01 o 
   6  12   2       64.07       65.16      3.03 o 
   7  12   2      112.26      126.73      6.56 o 
  -3  13   2      205.09      220.29      6.76 o 
  -2  13   2       47.67       44.30      3.44 o 
  -1  13   2      583.75      593.78     12.35 o 
   0  13   2       83.44       82.44      4.09 o 
   1  13   2       37.56       33.58      2.98 o 
   2  13   2      299.05      310.38      5.96 o 
   3  13   2      551.54      559.83      9.00 o 
   4  13   2        7.63       12.26      1.58 o 
   5  13   2       73.22       74.66      3.24 o 
   6  13   2       52.17       50.55      2.91 o 
  -1  14   2       85.84       94.44      4.78 o 
   0  14   2        1.65        0.47      1.81 o 
   1  14   2      303.94      303.25      8.73 o 
   2  14   2        8.28        7.37      2.08 o 
   3  14   2       18.87       18.28      2.12 o 
   4  14   2      476.79      466.46      9.20 o 
   5  14   2       59.83       58.82      5.70 o 
  -3 -13   3       69.03       62.78      3.75 o 
  -2 -13   3      122.18      114.72      5.21 o 
  -1 -13   3      437.99      431.16      8.63 o 
   0 -13   3       26.23       28.72      2.34 o 
  -4 -12   3      151.16      157.96      5.51 o 
  -3 -12   3      493.58      488.96      9.27 o 
  -2 -12   3      220.49      223.83      5.10 o 
  -1 -12   3       48.03       51.47      2.55 o 
   0 -12   3      159.97      158.76      4.66 o 
   1 -12   3        2.01        3.07      1.47 o 
  -6 -11   3      255.61      247.30      5.71 o 
  -5 -11   3      317.19      309.72      6.32 o 
  -4 -11   3     1288.17     1240.04     16.65 o 
  -3 -11   3      105.75       97.37      3.55 o 
  -2 -11   3        2.96        3.12      1.16 o 
  -1 -11   3       27.66       30.97      2.26 o 
   0 -11   3      257.95      260.56      5.19 o 
   1 -11   3       40.30       42.61      4.20 o 
   2 -11   3      203.48      188.08      4.35 o 
   5 -11   3       84.83       92.82      6.62 o 
  -7 -10   3      476.74      483.95     10.38 o 
  -6 -10   3      233.19      226.46      5.26 o 
  -5 -10   3      334.67      312.75      6.18 o 
  -4 -10   3       75.38       77.71      2.91 o 
  -3 -10   3      150.49      144.81      3.73 o 
  -2 -10   3      362.05      316.03      6.90 o 
  -1 -10   3     1458.80     1416.97     17.77 o 
   0 -10   3     1013.36     1007.32     18.47 o 
   1 -10   3     1581.89     1551.19     26.02 o 
   2 -10   3        4.78        5.03      1.40 o 
   3 -10   3       33.13       34.24      2.25 o 
   5 -10   3      276.34      325.88     18.38 o 
   6 -10   3      244.47      313.57     18.56 o 
  -7  -9   3        8.91       13.85      1.71 o 
  -6  -9   3       32.78       31.87      2.18 o 
  -5  -9   3      139.21      135.64      3.67 o 
  -4  -9   3      330.88      319.62      5.86 o 
  -3  -9   3      531.70      509.64      7.92 o 
  -2  -9   3      298.99      305.70      5.42 o 
  -1  -9   3     1372.93     1430.45     17.66 o 
   0  -9   3       16.17       19.83      1.95 o 
   1  -9   3       25.12       24.06      2.05 o 
   2  -9   3      795.41      794.62      9.66 o 
   3  -9   3      432.00      424.54      8.21 o 
   4  -9   3      472.14      473.85     16.54 o 
   5  -9   3     1208.20     1205.57     34.56 o 
   6  -9   3      170.51      166.16      9.93 o 
   7  -9   3      216.62      314.49     18.20 o 
  -8  -8   3      166.27      177.10     15.96 o 
  -7  -8   3        2.48        3.13      1.18 o 
  -6  -8   3      276.94      258.11      5.34 o 
  -5  -8   3      109.40      113.12      3.23 o 
  -4  -8   3      916.34      905.79     12.28 o 
  -3  -8   3      979.76      968.35     12.72 o 
  -2  -8   3      743.04      725.49      9.92 o 
  -1  -8   3       18.18       11.87      2.24 o 
   0  -8   3        8.46       14.62      1.84 o 
   1  -8   3      359.24      376.13      5.27 o 
   2  -8   3      894.76      912.62     10.60 o 
   3  -8   3     1136.60     1146.64     15.65 o 
   4  -8   3      940.78      917.31     15.57 o 
   5  -8   3        0.17        1.29      2.57 o 
   6  -8   3        9.95        8.45      3.68 o 
   7  -8   3      479.25      464.66     18.38 o 
  -9  -7   3      101.36      107.16      7.35 o 
  -8  -7   3       36.19       34.33      2.59 o 
  -7  -7   3        5.65        3.77      1.30 o 
  -6  -7   3        1.27        2.09      1.01 o 
  -5  -7   3     1409.38     1367.78     19.50 o 
  -4  -7   3     1199.67     1162.27     17.99 o 
  -3  -7   3      122.63      122.71      3.03 o 
  -2  -7   3       52.83       47.69      1.84 o 
  -1  -7   3      445.04      437.97      6.50 o 
   0  -7   3      221.82      227.33      4.08 o 
   1  -7   3      528.04      547.18      6.74 o 
   2  -7   3     4009.18     4174.61     46.32 o 
   3  -7   3       36.44       34.08      1.50 o 
   4  -7   3       58.54       60.87      1.86 o 
   5  -7   3      937.72      949.61     19.02 o 
   6  -7   3       84.50       89.51      6.62 o 
   7  -7   3      281.04      280.85     13.05 o 
   8  -7   3     1586.05     1587.51     45.40 o 
  -9  -6   3        1.05       -1.84      1.84 o 
  -8  -6   3        0.04       -0.19      1.08 o 
  -7  -6   3     1067.53     1080.62     14.60 o 
  -6  -6   3      639.57      615.18      9.17 o 
  -5  -6   3       64.34       64.94      2.32 o 
  -4  -6   3     1719.43     1737.45     20.78 o 
  -3  -6   3      136.43      130.93      3.07 o 
  -2  -6   3      181.03      181.52      3.49 o 
  -1  -6   3      637.76      621.42      7.31 o 
   0  -6   3      786.05      845.95     15.39 o 
   1  -6   3      681.84      692.38      7.65 o 
   2  -6   3        9.81       10.79      0.98 o 
   3  -6   3        4.02        4.20      0.79 o 
   4  -6   3      996.61      947.48     10.75 o 
   5  -6   3      746.54      770.28     13.26 o 
   6  -6   3      739.13      755.25     23.34 o 
   7  -6   3     1660.93     1668.20     45.58 o 
   8  -6   3        4.08        4.23      3.12 o 
  -9  -5   3      642.29      636.51     19.67 o 
  -8  -5   3      717.13      732.84     12.13 o 
  -7  -5   3      519.87      530.21      9.26 o 
  -6  -5   3        1.32        3.19      0.95 o 
  -5  -5   3       35.87       36.52      1.83 o 
  -4  -5   3        9.51       11.91      1.16 o 
  -3  -5   3     1191.64     1159.46     14.18 o 
  -2  -5   3     1793.18     1736.13     21.68 o 
  -1  -5   3       34.18       16.16      1.14 o 
   0  -5   3      158.38      156.31      2.67 o 
   1  -5   3     1322.15     1343.25     13.51 o 
   2  -5   3      542.13      515.64      6.43 o 
   3  -5   3     1539.27     1587.26     15.98 o 
   4  -5   3      196.51      180.26      3.35 o 
   5  -5   3      518.57      541.66      9.91 o 
   6  -5   3        2.39        1.01      1.08 o 
   7  -5   3       33.87       35.47      4.78 o 
   8  -5   3      148.32      160.64      9.37 o 
  -9  -4   3        1.27        3.03      1.50 o 
  -8  -4   3      179.76      215.13     19.17 o 
  -7  -4   3       82.70       90.41      4.33 o 
  -6  -4   3        3.89        6.47      1.43 o 
  -5  -4   3      191.26      186.13      4.17 o 
  -4  -4   3     4191.57     4287.73     47.68 o 
  -3  -4   3     1847.43     1816.85     18.00 o 
  -2  -4   3      941.89      907.91     11.22 o 
  -1  -4   3     1358.39     1214.52     36.92 o 
   0  -4   3     2468.29     2653.26     25.65 o 
   1  -4   3       10.83       17.29      1.01 o 
   2  -4   3     3130.34     3262.08     34.03 o 
   3  -4   3     2989.59     3040.44     29.22 o 
   4  -4   3     1793.92     1860.52     18.54 o 
   5  -4   3        5.16        5.97      0.73 o 
   6  -4   3      799.20      793.69     13.51 o 
   7  -4   3      111.47      117.21      4.58 o 
   8  -4   3      259.35      249.24     11.58 o 
  -9  -3   3       13.50       11.91      2.16 o 
  -8  -3   3      350.83      346.76      8.64 o 
  -7  -3   3       51.71       47.50      3.04 o 
  -6  -3   3      434.08      426.58      7.84 o 
  -5  -3   3      955.43     1005.78     21.84 o 
  -4  -3   3      473.44      414.99      6.19 o 
  -3  -3   3      111.99      129.48      4.68 o 
  -2  -3   3     2489.08     2605.03     25.20 o 
  -1  -3   3      187.17      167.73      4.41 o 
   0  -3   3        2.30        3.24      0.53 o 
   1  -3   3    13992.54    14400.46    207.36 o 
   2  -3   3     7082.35     7084.56     67.05 o 
   3  -3   3     1998.49     2215.43     21.46 o 
   4  -3   3      269.17      254.27      3.33 o 
   5  -3   3      410.92      371.29      4.78 o 
   6  -3   3      103.01      110.34      3.28 o 
   7  -3   3      691.17      717.96     12.58 o 
   8  -3   3      848.08      800.83     24.81 o 
  10  -3   3        0.96       -0.37      2.94 o 
  -9  -2   3        7.67        8.45      3.68 o 
  -8  -2   3        2.16        2.09      1.56 o 
  -7  -2   3      967.88      977.84     14.93 o 
  -6  -2   3       94.61       98.10      2.28 o 
  -5  -2   3      388.61      388.98      4.99 o 
  -4  -2   3       43.30       31.56      1.26 o 
  -3  -2   3        2.46        3.07      0.49 o 
  -2  -2   3      941.91      993.47     10.88 o 
  -1  -2   3      541.45      461.09      5.70 o 
   0  -2   3      332.86      315.76      3.56 o 
   1  -2   3      698.58      630.76      6.44 o 
   2  -2   3      739.41      734.58      8.09 o 
   3  -2   3      134.94      173.48      2.94 o 
   4  -2   3      423.11      416.86      4.76 o 
   5  -2   3     2151.03     2230.81     21.87 o 
   6  -2   3     1173.82     1166.14     14.01 o 
   7  -2   3      765.66      773.08     13.25 o 
   8  -2   3       78.09       88.18      4.13 o 
  10  -2   3       92.34      106.97      7.90 o 
 -10  -1   3       31.86       32.52      4.04 o 
  -9  -1   3      195.48      209.89      6.69 o 
  -8  -1   3      869.17      889.69     16.63 o 
  -7  -1   3       61.76       66.42      2.50 o 
  -6  -1   3      128.89      120.14      2.41 o 
  -5  -1   3      317.89      333.98      4.45 o 
  -4  -1   3      111.58      109.65      1.97 o 
  -3  -1   3       20.84       14.34      1.84 o 
  -2  -1   3     6746.61     6862.97    134.66 o 
  -1  -1   3      150.52      186.81      3.85 o 
   0  -1   3      293.73      331.75      3.65 o 
   1  -1   3       59.47       78.48      1.17 o 
   2  -1   3      732.92      849.34     19.47 o 
   3  -1   3       85.12       75.61      2.35 o 
   4  -1   3     5753.67     5895.51     60.82 o 
   5  -1   3      800.14      788.01      8.38 o 
   6  -1   3       37.78       44.07      1.91 o 
   7  -1   3      285.56      299.83      6.04 o 
   8  -1   3      513.18      517.99     12.22 o 
   9  -1   3        1.90        2.02      2.57 o 
  10  -1   3       58.03       70.95      6.25 o 
 -10   0   3      276.62      280.22     20.95 o 
  -9   0   3       11.43       12.22      2.20 o 
  -8   0   3       52.54       51.04      2.65 o 
  -7   0   3     4225.11     4261.57     60.93 o 
  -6   0   3       53.40       54.88      2.14 o 
  -5   0   3      135.78      129.94      2.32 o 
  -4   0   3     2639.47     2598.70     25.38 o 
  -3   0   3     1715.97     1867.24     18.37 o 
  -2   0   3     1130.91     1348.13     16.67 o 
  -1   0   3     6758.88     6450.44    100.79 o 
   0   0   3      658.68      655.60     12.97 o 
   1   0   3      297.72      301.89      4.71 o 
   2   0   3    10518.71    10171.95    158.51 o 
   3   0   3     1910.81     2020.55     19.26 o 
   4   0   3     2284.80     2383.78     26.17 o 
   5   0   3      698.87      701.67      7.58 o 
   6   0   3      225.41      254.93      3.82 o 
   7   0   3       43.69       46.10      3.28 o 
   8   0   3      725.28      728.51     12.82 o 
   9   0   3       79.82       89.62      3.61 o 
  10   0   3      518.10      547.74     18.75 o 
 -10   1   3       39.74       43.01      5.15 o 
  -9   1   3       18.91       18.31      2.03 o 
  -8   1   3      463.44      456.92      7.97 o 
  -7   1   3      426.41      419.26      7.22 o 
  -6   1   3      334.00      329.05      5.77 o 
  -5   1   3      932.04      940.19     11.27 o 
  -4   1   3      103.67       92.99      1.87 o 
  -3   1   3     1133.35     1165.50     13.29 o 
  -2   1   3     6761.93     6601.23     70.94 o 
  -1   1   3      291.68      296.66      4.19 o 
   0   1   3      611.05      627.03      7.45 o 
   1   1   3     2755.09     2590.16     26.38 o 
   2   1   3      711.80      675.96      8.18 o 
   3   1   3       77.75       74.40      1.55 o 
   4   1   3     1450.84     1474.59     15.10 o 
   5   1   3        8.77        6.26      1.17 o 
   6   1   3      580.80      579.13      8.95 o 
   7   1   3      115.94      113.66      2.81 o 
   8   1   3      721.16      723.04     12.67 o 
   9   1   3       41.93       47.40      2.69 o 
  -9   2   3        1.11        1.66      1.35 o 
  -8   2   3       13.93       15.52      1.72 o 
  -7   2   3      605.88      599.12      9.35 o 
  -6   2   3      302.74      289.33      5.33 o 
  -5   2   3      628.42      595.75      8.67 o 
  -4   2   3     1448.45     1455.87     14.64 o 
  -3   2   3     1777.23     1840.35     18.02 o 
  -2   2   3        2.59        3.23      0.61 o 
  -1   2   3     2723.94     2630.70     24.97 o 
   0   2   3      268.97      296.75      6.07 o 
   1   2   3      168.65      161.73      2.84 o 
   2   2   3     2043.90     1887.79     18.79 o 
   3   2   3    10918.81    11283.53    111.00 o 
   4   2   3     1104.24     1143.09     11.91 o 
   5   2   3      814.08      748.91      8.00 o 
   6   2   3       67.37       63.27      1.53 o 
   7   2   3     1654.04     1692.40     17.30 o 
   8   2   3      533.27      537.59      9.05 o 
   9   2   3       83.01       91.11      7.57 o 
  10   2   3       95.81       91.37      4.73 o 
  -9   3   3      106.39      107.36      4.94 o 
  -8   3   3      270.65      273.67      5.90 o 
  -7   3   3       99.39      104.68      3.61 o 
  -6   3   3        7.39        5.54      1.09 o 
  -5   3   3     1056.47     1032.09     13.74 o 
  -4   3   3       67.42       65.68      2.05 o 
  -3   3   3     1490.31     1512.43     18.42 o 
  -2   3   3     3018.86     3040.61     40.02 o 
  -1   3   3     1324.60     1389.49     16.50 o 
   0   3   3     1890.14     2068.20     29.02 o 
   1   3   3      950.44      876.74      9.09 o 
   2   3   3     1549.82     1727.77     21.77 o 
   3   3   3      418.23      441.37      4.84 o 
   4   3   3     4954.70     5266.38     49.64 o 
   5   3   3      302.87      290.70      3.74 o 
   6   3   3       37.76       39.33      1.23 o 
   7   3   3      634.21      647.12      7.56 o 
   8   3   3      666.17      658.12      8.25 o 
   9   3   3        0.58        0.74      1.84 o 
  10   3   3      166.17      155.50      9.74 o 
  -9   4   3        5.22        5.35      1.68 o 
  -8   4   3      238.67      245.49      5.79 o 
  -7   4   3      805.25      789.40     11.79 o 
  -6   4   3      189.16      181.50      4.18 o 
  -5   4   3        0.65        1.06      0.79 o 
  -4   4   3      663.50      647.77      9.18 o 
  -3   4   3       14.14       19.37      1.18 o 
  -2   4   3       91.29       99.73      2.26 o 
  -1   4   3      606.88      537.47      6.16 o 
   0   4   3      182.42      214.13      2.75 o 
   1   4   3      442.81      499.48      5.35 o 
   2   4   3      574.41      485.18      5.27 o 
   3   4   3     2437.91     2511.46     24.09 o 
   4   4   3     4849.24     5435.26     51.22 o 
   5   4   3     1002.63     1032.80     10.78 o 
   6   4   3      426.06      453.32      5.51 o 
   7   4   3      518.87      522.52      6.40 o 
   8   4   3      616.28      598.64      8.59 o 
   9   4   3      111.94      115.06      7.72 o 
  -9   5   3      233.76      243.69      9.10 o 
  -8   5   3      533.27      527.03     10.07 o 
  -7   5   3       95.75       93.16      3.23 o 
  -6   5   3       26.65       30.31      2.00 o 
  -5   5   3      558.35      521.85      8.18 o 
  -4   5   3      274.31      278.88      5.04 o 
  -3   5   3     1143.40     1125.91     14.41 o 
  -2   5   3     2488.96     2411.19     28.54 o 
  -1   5   3     2257.94     2492.39     41.54 o 
   0   5   3       12.80       12.63      0.88 o 
   1   5   3     4513.64     4831.78     51.98 o 
   2   5   3       90.38       92.05      2.23 o 
   3   5   3      377.79      364.53      6.55 o 
   4   5   3     1032.97      970.60     10.09 o 
   5   5   3       63.20       66.72      1.54 o 
   6   5   3       92.01      102.79      2.35 o 
   7   5   3     1933.54     1892.99     25.53 o 
   8   5   3      230.36      230.39      4.49 o 
   9   5   3        0.12       -0.37      1.43 o 
  10   5   3      216.10      253.20     18.84 o 
  11   5   3      108.68      211.01     10.29 o 
  -8   6   3       19.70       17.79      1.91 o 
  -7   6   3       97.01      101.37      3.53 o 
  -6   6   3       44.06       41.02      2.34 o 
  -5   6   3      800.76      722.70     10.65 o 
  -4   6   3     3150.12     3009.07     35.89 o 
  -3   6   3      589.82      541.86      8.02 o 
  -2   6   3       36.63       39.65      1.64 o 
  -1   6   3     1956.70     1957.29     19.72 o 
   0   6   3     1429.47     1485.50     15.43 o 
   1   6   3      179.44      228.30      3.04 o 
   2   6   3     1628.01     1533.34     19.19 o 
   3   6   3     1099.76     1101.48     11.30 o 
   4   6   3      257.69      262.02      3.93 o 
   5   6   3       80.99       69.24      1.98 o 
   6   6   3      328.31      309.44      5.09 o 
   7   6   3        2.43        2.27      0.81 o 
   8   6   3      226.53      235.28      4.65 o 
   9   6   3      437.06      459.29      9.14 o 
  10   6   3      151.83      150.17      8.64 o 
  -8   7   3      100.98      100.24      4.61 o 
  -7   7   3      218.55      218.76      5.34 o 
  -6   7   3      229.01      226.73      5.14 o 
  -5   7   3     1380.57     1358.23     18.09 o 
  -4   7   3       97.26       69.06      2.45 o 
  -3   7   3       39.29       33.09      1.80 o 
  -2   7   3     1606.89     1592.85     19.80 o 
  -1   7   3       99.27      104.49      2.56 o 
   0   7   3        3.36        3.22      0.86 o 
   1   7   3     4233.12     4414.50     42.19 o 
   2   7   3        0.58        2.70      0.77 o 
   3   7   3       12.99       17.38      0.98 o 
   4   7   3     1108.30     1085.03     13.37 o 
   5   7   3      296.80      300.56      5.00 o 
   6   7   3       47.70       43.02      1.82 o 
   7   7   3      916.21      879.64     11.83 o 
   8   7   3        3.13        6.23      1.08 o 
   9   7   3       25.58       23.70      1.78 o 
  10   7   3      274.59      309.51     39.70 o 
  -7   8   3      215.17      208.43      5.31 o 
  -6   8   3       95.27       86.38      3.21 o 
  -5   8   3        3.36        4.31      1.11 o 
  -4   8   3        3.86        4.66      1.19 o 
  -3   8   3      235.97      214.18      4.42 o 
  -2   8   3      259.83      266.65      4.88 o 
  -1   8   3     2753.83     2707.06     34.17 o 
   0   8   3      823.45      811.16      8.86 o 
   1   8   3       10.03        9.79      1.06 o 
   2   8   3      975.75      958.86     13.70 o 
   3   8   3       16.89       18.56      1.30 o 
   4   8   3        3.12        4.41      1.56 o 
   5   8   3     1204.03     1167.55     14.65 o 
   6   8   3      598.08      580.89      8.49 o 
   7   8   3       18.60       20.59      1.58 o 
   8   8   3      217.91      208.07      4.51 o 
   9   8   3       75.05       72.38      2.74 o 
  10   8   3       11.32       11.95      4.04 o 
  -7   9   3        6.07        9.11      2.08 o 
  -6   9   3       93.48       94.81      3.48 o 
  -5   9   3      145.80      139.01      3.94 o 
  -4   9   3      434.45      429.17      7.50 o 
  -3   9   3       46.12       55.08      2.28 o 
  -2   9   3     2310.07     2184.92     28.54 o 
  -1   9   3        0.90        0.81      0.83 o 
   0   9   3       68.12       70.40      2.04 o 
   1   9   3      368.81      374.22      5.16 o 
   2   9   3      206.71      202.24      4.11 o 
   3   9   3      407.72      389.70      6.06 o 
   4   9   3     2982.62     2900.67     33.18 o 
   5   9   3      183.90      178.44      3.84 o 
   6   9   3        6.59        8.17      1.15 o 
   7   9   3      731.92      693.29     10.13 o 
   8   9   3        6.36        6.16      1.16 o 
   9   9   3        0.95        0.17      1.30 o 
  -6  10   3        0.12        2.47      1.46 o 
  -5  10   3      178.07      176.84      4.73 o 
  -4  10   3      220.15      221.55      5.09 o 
  -3  10   3      123.80      118.08      3.44 o 
  -2  10   3       59.33       64.50      2.64 o 
  -1  10   3      294.43      284.51      5.33 o 
   0  10   3       30.68       27.37      1.84 o 
   1  10   3      578.60      593.92      8.42 o 
   2  10   3     1635.55     1605.43     19.40 o 
   3  10   3      586.95      596.12      8.59 o 
   4  10   3      125.42      115.07      3.07 o 
   5  10   3       98.15       90.98      2.78 o 
   6  10   3        2.31        3.10      1.07 o 
   7  10   3      439.82      420.96      7.22 o 
   8  10   3      543.84      546.14      8.91 o 
   9  10   3      387.59      392.40     10.13 o 
  -5  11   3      147.72      139.34      4.59 o 
  -4  11   3        1.20        2.87      1.43 o 
  -3  11   3        7.29        8.50      1.55 o 
  -2  11   3      183.49      183.87      5.26 o 
  -1  11   3      278.91      282.65      5.52 o 
   0  11   3      491.37      485.60     10.01 o 
   1  11   3      442.18      441.85     11.48 o 
   2  11   3      103.34      103.33      2.90 o 
   3  11   3       78.85       77.49      2.63 o 
   4  11   3      347.28      343.54      6.09 o 
   5  11   3       19.89       17.83      1.60 o 
   6  11   3      152.36      144.08      4.14 o 
   7  11   3      220.47      227.09      5.07 o 
   8  11   3       98.90       97.03      3.27 o 
  -4  12   3       10.31       13.00      1.77 o 
  -3  12   3       74.53       74.93      3.36 o 
  -2  12   3      445.44      437.82      9.01 o 
  -1  12   3      727.09      721.06     13.91 o 
   0  12   3      317.06      310.29      7.73 o 
   1  12   3       14.98       15.37      2.14 o 
   2  12   3       56.82       57.64      2.31 o 
   3  12   3      381.65      387.38      6.69 o 
   4  12   3       32.51       32.74      2.09 o 
   5  12   3      216.63      210.52      4.80 o 
   6  12   3      147.13      142.48      3.96 o 
   7  12   3       16.53       22.17      3.53 o 
  -3  13   3      400.91      390.54     12.59 o 
  -2  13   3      767.02      807.08     15.66 o 
  -1  13   3       19.77       20.68      2.53 o 
   0  13   3        1.70        3.12      1.69 o 
   1  13   3       43.86       47.09      3.43 o 
   2  13   3      274.31      285.44      7.60 o 
   3  13   3      242.32      237.29      5.52 o 
   4  13   3     1858.42     1821.67     22.87 o 
   5  13   3       17.11       18.62      1.76 o 
   6  13   3        0.82        1.25      1.39 o 
  -1  14   3       53.11       60.15      4.09 o 
   0  14   3       13.54       17.81      2.66 o 
   1  14   3      524.95      540.68     13.88 o 
   2  14   3      268.39      273.59      7.86 o 
   3  14   3      415.53      406.86      9.94 o 
   4  14   3      383.18      370.28      9.81 o 
   5  14   3      157.33      150.90      8.82 o 
  -2 -13   4      152.45      168.10      5.70 o 
  -1 -13   4       26.34       26.34      4.96 o 
   0 -13   4        1.58        3.86      2.94 o 
   1 -13   4       44.76       57.53      6.62 o 
  -4 -12   4       43.74       44.30      4.60 o 
  -3 -12   4        4.89        3.18      1.31 o 
  -2 -12   4       91.08       95.84      3.65 o 
  -1 -12   4        6.67        8.77      1.56 o 
   0 -12   4       56.83       53.15      3.43 o 
   1 -12   4      472.03      486.71     18.20 o 
   2 -12   4      292.78      289.12     13.05 o 
  -5 -11   4        0.42        0.65      1.30 o 
  -4 -11   4      294.35      290.33      6.05 o 
  -3 -11   4       32.18       27.86      2.07 o 
  -2 -11   4       21.04       21.53      1.81 o 
  -1 -11   4      411.91      409.66      7.11 o 
   0 -11   4       68.78       71.64      3.22 o 
   1 -11   4      146.58      157.93      4.85 o 
   2 -11   4      489.69      476.32     13.22 o 
   3 -11   4       10.92       12.68      3.31 o 
  -6 -10   4        4.88        8.46      1.57 o 
  -5 -10   4      403.54      392.15      7.35 o 
  -4 -10   4       46.24       44.10      2.51 o 
  -3 -10   4      264.47      260.21      5.30 o 
  -2 -10   4     1247.66     1189.19     15.66 o 
  -1 -10   4       48.64       47.19      3.05 o 
   0 -10   4       37.19       36.57      2.99 o 
   1 -10   4      832.61      830.40     11.56 o 
   2 -10   4       13.45       20.97      6.07 o 
   3 -10   4        8.26        6.62      3.22 o 
   4 -10   4      206.19      197.77      9.01 o 
   5 -10   4      160.60      155.13      8.45 o 
   6 -10   4       19.86       27.57      4.23 o 
  -7  -9   4      532.23      540.81     13.81 o 
  -6  -9   4        3.32        3.40      1.23 o 
  -5  -9   4        1.94        2.89      1.22 o 
  -4  -9   4      906.42      897.41     12.54 o 
  -3  -9   4      124.28      115.80      3.29 o 
  -2  -9   4        2.28        4.96      1.15 o 
  -1  -9   4     1308.13     1254.36     19.13 o 
   0  -9   4       23.23       25.90      2.23 o 
   1  -9   4      166.68      164.49      3.81 o 
   2  -9   4      725.85      764.73     10.55 o 
   3  -9   4      273.87      280.55      6.63 o 
   4  -9   4      262.65      267.00     14.83 o 
   5  -9   4       64.67       59.92      5.15 o 
   6  -9   4       36.70       43.01      5.15 o 
   7  -9   4       15.82       19.12      4.04 o 
  -8  -8   4      240.00      279.48     34.83 o 
  -7  -8   4       20.33       20.15      2.89 o 
  -6  -8   4       12.52       10.29      1.46 o 
  -5  -8   4       12.89       15.11      1.54 o 
  -4  -8   4       95.89       97.81      3.27 o 
  -3  -8   4      270.32      264.45      5.00 o 
  -2  -8   4      610.77      626.43      8.98 o 
  -1  -8   4       41.11       37.46      2.42 o 
   0  -8   4       22.05       16.66      1.78 o 
   1  -8   4      867.98      907.50     10.58 o 
   2  -8   4        2.98        2.79      0.80 o 
   3  -8   4      302.25      283.28      6.46 o 
   4  -8   4      371.49      364.60     10.41 o 
   5  -8   4        1.11        1.03      1.28 o 
   6  -8   4      159.28      155.68      8.64 o 
   7  -8   4      609.95      656.18     22.24 o 
  -8  -7   4       82.15       77.70      4.34 o 
  -7  -7   4      658.35      658.51     10.28 o 
  -6  -7   4       28.66       27.23      1.94 o 
  -5  -7   4      178.83      181.85      4.18 o 
  -4  -7   4      424.96      426.84      6.92 o 
  -3  -7   4        4.79        5.26      1.00 o 
  -2  -7   4       47.97       45.65      1.93 o 
  -1  -7   4      869.15      891.75     18.74 o 
   0  -7   4        8.36        9.12      0.88 o 
   1  -7   4       71.83       84.25      1.94 o 
   2  -7   4     2071.38     2116.35     21.23 o 
   3  -7   4      729.97      722.79      8.33 o 
   4  -7   4      216.02      201.57      5.28 o 
   5  -7   4      737.01      754.73     13.44 o 
   6  -7   4      309.89      327.17     13.05 o 
   7  -7   4      228.15      231.59     11.21 o 
   8  -7   4      401.08      408.04     16.54 o 
  -8  -6   4      434.59      431.33      8.63 o 
  -7  -6   4      103.03       99.89      5.26 o 
  -6  -6   4      330.56      310.43      6.90 o 
  -5  -6   4      766.37      737.95     10.44 o 
  -4  -6   4      484.32      472.71      7.27 o 
  -3  -6   4      558.79      544.64      7.85 o 
  -2  -6   4      829.52      833.65     10.85 o 
  -1  -6   4       31.78       39.56      3.86 o 
   0  -6   4      175.93      165.64      2.67 o 
   1  -6   4     2184.99     2098.98     20.82 o 
   2  -6   4      348.06      331.59      4.34 o 
   3  -6   4       20.43       18.46      1.53 o 
   4  -6   4     1208.01     1222.47     17.97 o 
   5  -6   4       14.11       17.45      2.30 o 
   6  -6   4       16.39       14.65      2.34 o 
   7  -6   4     1003.45     1053.01     30.88 o 
   8  -6   4      125.28      136.93      8.64 o 
  -8  -5   4      455.02      458.21     10.78 o 
  -7  -5   4      529.06      527.15      9.40 o 
  -6  -5   4      117.33      115.18      3.57 o 
  -5  -5   4      111.13      115.39      3.03 o 
  -4  -5   4     1981.59     1976.82     23.37 o 
  -3  -5   4        0.94        1.30      0.73 o 
  -2  -5   4       40.74       43.85      1.72 o 
  -1  -5   4      905.96      901.65     10.92 o 
   0  -5   4       26.85       25.38      0.98 o 
   1  -5   4      291.98      299.06      3.83 o 
   2  -5   4      874.55      947.08      9.96 o 
   3  -5   4      228.68      233.10      3.33 o 
   4  -5   4       12.87       12.55      1.39 o 
   5  -5   4      702.17      694.14     13.52 o 
   6  -5   4        6.19        7.08      1.80 o 
   7  -5   4       50.54       42.46      4.96 o 
   8  -5   4      165.35      178.47      9.74 o 
   9  -5   4        2.52        3.68      3.49 o 
  -9  -4   4      101.09       99.62      7.17 o 
  -8  -4   4      281.70      298.54      8.12 o 
  -7  -4   4      169.66      180.04      9.31 o 
  -6  -4   4      135.88      137.89      3.82 o 
  -5  -4   4       44.38       44.16      2.83 o 
  -4  -4   4      886.60      900.99     11.61 o 
  -3  -4   4     1461.58     1449.38     15.76 o 
  -2  -4   4     3573.54     3606.54     34.69 o 
  -1  -4   4       17.60       24.74      2.42 o 
   0  -4   4      820.11      817.87      8.57 o 
   1  -4   4      309.62      276.72      3.58 o 
   2  -4   4       12.15       10.34      0.69 o 
   3  -4   4      241.29      236.72      3.20 o 
   4  -4   4     1674.76     1663.00     16.65 o 
   5  -4   4      207.69      216.73      4.80 o 
   6  -4   4      433.33      432.59      9.44 o 
   7  -4   4      173.44      195.63      5.33 o 
   8  -4   4        4.31        3.68      2.94 o 
   9  -4   4       29.81       28.67      5.15 o 
  -9  -3   4       64.71       73.34      6.80 o 
  -8  -3   4      174.90      180.61      7.35 o 
  -6  -3   4       23.31       17.10      2.01 o 
  -5  -3   4      584.73      588.16      8.31 o 
  -4  -3   4     1895.68     1856.80     34.75 o 
  -3  -3   4     2308.07     2325.34     35.03 o 
  -2  -3   4      200.62      213.82      4.86 o 
  -1  -3   4     1119.80     1071.43     12.42 o 
   0  -3   4       30.30       22.87      1.61 o 
   1  -3   4        1.22       13.35      2.18 o 
   2  -3   4     2447.40     2493.15     23.88 o 
   3  -3   4      584.76      592.17      6.65 o 
   4  -3   4       96.30      102.19      1.77 o 
   5  -3   4      714.74      706.35     11.11 o 
   6  -3   4      528.71      539.97      9.27 o 
   7  -3   4        1.36        1.33      1.08 o 
   8  -3   4      330.81      333.34      9.74 o 
   9  -3   4       28.62       38.41      5.33 o 
  10  -3   4       24.44       23.89      4.78 o 
  -8  -2   4      164.51      153.58      5.58 o 
  -7  -2   4      471.07      487.15     10.53 o 
  -6  -2   4      243.72      260.57     13.35 o 
  -5  -2   4     2005.93     2034.16     20.55 o 
  -4  -2   4       12.25       15.15      1.35 o 
  -3  -2   4      286.33      315.82      5.23 o 
  -2  -2   4      884.80      789.47      8.97 o 
  -1  -2   4     1646.90     1724.72     25.36 o 
   0  -2   4     1157.71     1134.63     12.38 o 
   1  -2   4     3632.63     3585.11     33.88 o 
   2  -2   4       99.75      101.79      4.55 o 
   3  -2   4      802.48      929.87     10.80 o 
   4  -2   4     4353.20     4440.99     42.09 o 
   5  -2   4      342.51      349.60      6.33 o 
   6  -2   4     1068.97     1044.80     15.54 o 
   7  -2   4     2504.79     2515.82     34.26 o 
   8  -2   4      220.32      217.64      5.68 o 
   9  -2   4        1.78        0.74      2.39 o 
  10  -2   4      447.62      475.68     17.83 o 
  -9  -1   4        3.61        4.30      3.77 o 
  -8  -1   4      663.34      618.50     18.20 o 
  -7  -1   4      660.04      652.76     12.93 o 
  -6  -1   4        9.94       11.14      1.23 o 
  -5  -1   4        6.53        6.22      0.76 o 
  -4  -1   4        6.14        6.05      0.65 o 
  -3  -1   4       88.33       78.03      1.62 o 
  -2  -1   4     2265.47     2145.58     30.30 o 
  -1  -1   4     3257.02     3172.62     32.37 o 
   0  -1   4      610.51      566.08      6.00 o 
   1  -1   4      310.28      333.96      4.01 o 
   2  -1   4     3666.41     3873.62     48.26 o 
   3  -1   4      876.21      900.03     12.78 o 
   4  -1   4      658.87      665.43      8.09 o 
   5  -1   4     1660.07     1634.07     16.20 o 
   6  -1   4     1282.93     1283.55     18.40 o 
   7  -1   4      122.81      119.17      3.55 o 
   8  -1   4      338.55      335.79      6.90 o 
   9  -1   4      566.10      571.48     11.11 o 
  10  -1   4       14.24       15.99      4.04 o 
  -9   0   4      406.49      415.77     10.20 o 
  -8   0   4      294.57      293.52      9.37 o 
  -7   0   4      139.48      143.80      3.74 o 
  -6   0   4       20.76       20.95      1.82 o 
  -5   0   4      504.95      483.27      6.68 o 
  -4   0   4     1796.27     1843.31     18.43 o 
  -3   0   4     2375.89     2416.85     23.48 o 
  -2   0   4     9436.92     9848.16     97.91 o 
  -1   0   4      319.67      402.33      4.56 o 
   0   0   4     1437.27     1529.64     15.89 o 
   1   0   4       46.29       35.53      0.92 o 
   2   0   4     1244.35     1157.25     18.77 o 
   3   0   4      114.21       96.26      2.35 o 
   4   0   4     3070.91     2956.06     28.18 o 
   5   0   4      135.00      136.37      2.51 o 
   6   0   4      204.60      195.96      4.37 o 
   7   0   4      289.01      301.25      6.08 o 
   8   0   4       10.41       11.08      1.53 o 
   9   0   4       17.52       17.56      2.01 o 
  10   0   4      787.75      816.27     25.18 o 
  11   0   4        6.30        4.96      2.94 o 
  -9   1   4       62.29       67.85      4.02 o 
  -8   1   4      129.42      134.41      3.95 o 
  -7   1   4      335.05      321.18      6.15 o 
  -6   1   4       43.39       46.30      2.65 o 
  -5   1   4     1517.86     1511.73     19.08 o 
  -4   1   4     1821.38     1797.73     17.94 o 
  -3   1   4       45.90       45.54      1.72 o 
  -2   1   4     1137.18     1179.35     20.37 o 
  -1   1   4     3934.58     4287.89     40.67 o 
   0   1   4     2990.77     3211.37     37.46 o 
   1   1   4      254.58      181.53      2.38 o 
   2   1   4     2271.09     2204.13     20.94 o 
   3   1   4     1323.87     1270.00     17.53 o 
   4   1   4      291.58      319.21      4.30 o 
   5   1   4      106.72      132.41      2.41 o 
   6   1   4      583.92      577.04      7.64 o 
   7   1   4     1037.41     1077.73     16.04 o 
   8   1   4      942.77      929.18     15.66 o 
   9   1   4      547.87      573.70     11.12 o 
  10   1   4       23.90       25.53      2.40 o 
  -9   2   4        1.99        2.10      1.40 o 
  -8   2   4        7.51        7.83      1.49 o 
  -7   2   4      792.89      763.59     11.47 o 
  -6   2   4     1444.63     1413.38     18.47 o 
  -5   2   4       30.04       30.87      1.71 o 
  -4   2   4       82.22       80.99      2.34 o 
  -3   2   4     2304.88     2336.13     22.71 o 
  -2   2   4      574.46      542.08      5.84 o 
  -1   2   4     1990.96     2079.56     21.82 o 
   0   2   4     1219.80     1132.13     11.64 o 
   1   2   4     5685.64     5551.19     51.92 o 
   2   2   4      886.11      965.77     10.53 o 
   3   2   4     1281.46     1350.28     14.79 o 
   4   2   4      278.08      246.04      3.15 o 
   5   2   4     1471.22     1515.24     15.77 o 
   6   2   4      936.66      962.91     11.41 o 
   7   2   4     2603.75     2561.57     44.06 o 
   8   2   4       68.21       70.84      2.80 o 
   9   2   4      294.30      288.79      6.91 o 
  10   2   4      158.36      170.16      6.62 o 
  -9   3   4       57.99       62.60      3.49 o 
  -8   3   4     1146.21     1110.41     15.94 o 
  -7   3   4      543.49      527.26      8.79 o 
  -6   3   4      773.67      753.68     11.49 o 
  -5   3   4       17.78       16.29      1.37 o 
  -4   3   4      106.50       87.80      2.47 o 
  -3   3   4        3.86        5.98      0.81 o 
  -2   3   4     2283.26     2177.79     29.53 o 
  -1   3   4     6061.79     5818.68     59.12 o 
   0   3   4     2403.39     2307.12     24.30 o 
   1   3   4      287.66      300.35      3.50 o 
   2   3   4     3006.11     3244.89     32.10 o 
   3   3   4     1505.96     1642.12     16.66 o 
   4   3   4       11.68        6.12      0.68 o 
   5   3   4     1875.36     1881.46     18.53 o 
   6   3   4      881.23      883.54      9.51 o 
   7   3   4       10.03       10.65      0.97 o 
   8   3   4      160.44      163.78      4.55 o 
   9   3   4      422.27      421.80     11.28 o 
  10   3   4      227.82      237.47      8.14 o 
  -9   4   4      140.48      135.60      5.10 o 
  -8   4   4      466.02      473.96      9.66 o 
  -7   4   4        1.87        1.86      1.16 o 
  -6   4   4       52.15       52.03      2.33 o 
  -5   4   4        5.10        3.74      0.96 o 
  -4   4   4        4.26        5.54      0.90 o 
  -3   4   4     1594.05     1531.66     19.04 o 
  -2   4   4      455.54      424.26      7.14 o 
  -1   4   4       78.08       89.74      2.37 o 
   0   4   4       60.34       70.72      1.70 o 
   1   4   4      357.90      372.20      4.43 o 
   2   4   4      772.09      709.12      7.69 o 
   3   4   4     2185.27     2120.96     20.53 o 
   4   4   4     8262.53     8601.82     80.93 o 
   5   4   4       14.36       14.84      1.06 o 
   6   4   4        6.17        6.48      0.68 o 
   7   4   4      889.25      906.13      9.99 o 
   8   4   4      225.22      215.88      7.04 o 
   9   4   4      444.72      438.28     11.67 o 
  11   4   4       13.56       18.56      3.86 o 
  -8   5   4      330.61      343.89      7.16 o 
  -7   5   4      164.33      160.48      4.36 o 
  -6   5   4       44.48       43.40      2.42 o 
  -5   5   4     3181.83     3080.07     37.06 o 
  -4   5   4      181.87      185.40      3.97 o 
  -3   5   4      176.83      177.37      3.67 o 
  -2   5   4      674.30      628.85      9.95 o 
  -1   5   4       23.28       33.30      0.99 o 
   0   5   4        0.87        3.86      0.52 o 
   1   5   4     4888.19     4994.40     54.80 o 
   2   5   4     1245.82     1212.72     13.34 o 
   3   5   4      832.91      807.51      8.52 o 
   4   5   4       71.96       76.32      1.59 o 
   5   5   4      392.97      407.15      4.98 o 
   6   5   4      109.35      128.29      2.35 o 
   7   5   4      574.43      563.04      7.98 o 
   8   5   4      545.76      537.72     13.54 o 
   9   5   4      668.79      662.98     24.08 o 
  10   5   4        1.45        4.23      2.76 o 
  11   5   4       19.98       23.16      4.23 o 
  -8   6   4       11.81       12.14      2.47 o 
  -7   6   4     1396.85     1384.55     19.08 o 
  -6   6   4     1499.88     1384.81     18.64 o 
  -5   6   4      561.31      536.46      8.72 o 
  -4   6   4      103.67      113.11      3.26 o 
  -3   6   4       36.81       32.77      1.75 o 
  -2   6   4      158.81      154.23      3.30 o 
  -1   6   4     1718.84     1631.61     17.58 o 
   0   6   4     3069.89     3050.63     30.55 o 
   1   6   4       66.55       47.89      1.33 o 
   2   6   4        7.92       10.47      1.20 o 
   3   6   4       17.24       15.62      0.88 o 
   4   6   4      200.36      194.83      2.92 o 
   5   6   4      671.17      672.98      7.58 o 
   6   6   4       20.45       27.14      1.54 o 
   7   6   4      436.46      419.45      6.52 o 
   8   6   4       16.38       16.99      2.41 o 
   9   6   4       27.65       27.49      3.09 o 
  10   6   4       96.03      113.96     18.84 o 
  -8   7   4      668.37      685.38     19.39 o 
  -7   7   4      130.66      127.88      4.11 o 
  -6   7   4       67.15       70.12      2.87 o 
  -5   7   4      615.27      605.15      9.64 o 
  -4   7   4       11.14        8.44      1.38 o 
  -3   7   4        4.85        7.86      1.53 o 
  -2   7   4     3897.90     3774.51     44.24 o 
  -1   7   4     1618.32     1627.28     20.07 o 
   0   7   4     1172.31     1241.18     13.25 o 
   1   7   4       27.52       18.22      1.17 o 
   2   7   4      311.84      337.33      4.34 o 
   3   7   4      292.98      303.57      4.19 o 
   4   7   4     2596.97     2563.92     25.15 o 
   5   7   4     1445.28     1433.88     17.26 o 
   6   7   4      801.00      784.90     10.46 o 
   7   7   4      198.24      197.94      4.03 o 
   8   7   4       10.52       11.49      1.83 o 
   9   7   4       68.50       68.89      4.47 o 
  10   7   4      143.47      170.75      7.14 o 
  -7   8   4      117.42      129.70      4.23 o 
  -6   8   4      143.66      138.24      4.17 o 
  -5   8   4       35.92       35.11      2.28 o 
  -4   8   4      431.86      421.21      7.31 o 
  -3   8   4      119.83      137.28      3.53 o 
  -2   8   4      324.15      344.88      5.93 o 
  -1   8   4      430.41      397.72      6.79 o 
   0   8   4     1200.46     1206.28     12.61 o 
   1   8   4       94.70       85.43      1.89 o 
   2   8   4      760.64      733.09     11.14 o 
   3   8   4     3001.96     3149.51     47.41 o 
   4   8   4     3098.77     3045.35     34.46 o 
   5   8   4       56.68       56.29      1.99 o 
   6   8   4       60.92       64.31      2.21 o 
   7   8   4        4.52        5.14      1.00 o 
   8   8   4      132.07      128.42      3.39 o 
   9   8   4      198.25      207.26     13.60 o 
  10   8   4      747.08      767.70     18.60 o 
  -6   9   4      191.16      192.53      5.13 o 
  -5   9   4      522.58      519.20      8.93 o 
  -4   9   4      147.75      140.90      3.89 o 
  -3   9   4      181.82      180.05      4.26 o 
  -2   9   4      117.05      141.87      3.54 o 
  -1   9   4      212.71      201.38      4.47 o 
   0   9   4        7.38        6.34      1.22 o 
   1   9   4      968.27     1018.50     11.05 o 
   2   9   4      458.50      459.51      5.99 o 
   3   9   4      775.43      768.28     10.19 o 
   4   9   4      484.63      499.35      7.43 o 
   5   9   4       41.37       43.78      1.95 o 
   6   9   4      194.85      194.73      4.12 o 
   7   9   4      379.60      368.29      6.41 o 
   8   9   4      134.03      138.27      3.64 o 
   9   9   4      535.48      543.36     10.76 o 
  -6  10   4      380.94      395.35      9.81 o 
  -5  10   4        7.51        8.35      1.59 o 
  -4  10   4        1.81        3.96      1.27 o 
  -3  10   4       94.58       98.07      3.98 o 
  -2  10   4        0.20       -0.20      0.99 o 
  -1  10   4      189.32      197.28      4.35 o 
   0  10   4      699.26      722.23     10.37 o 
   1  10   4       19.59       20.85      1.89 o 
   2  10   4       11.08        9.53      1.12 o 
   3  10   4      128.64      127.69      3.12 o 
   4  10   4      138.02      135.52      3.30 o 
   5  10   4      231.52      213.91      4.43 o 
   6  10   4      631.57      615.06      9.22 o 
   7  10   4      293.90      283.81      6.18 o 
   8  10   4       23.40       19.98      1.70 o 
   9  10   4       58.42       58.92      3.04 o 
  -5  11   4      694.87      757.68     12.26 o 
  -4  11   4       15.74       23.49      2.26 o 
  -3  11   4       88.26       83.96      3.38 o 
  -2  11   4     1064.23     1076.33     16.02 o 
  -1  11   4      392.56      385.08     10.80 o 
   0  11   4       22.05       15.79      2.77 o 
   1  11   4      130.49      130.32      4.42 o 
   2  11   4        8.78        9.44      1.21 o 
   3  11   4       63.69       59.40      2.25 o 
   4  11   4     1887.11     1841.34     22.39 o 
   5  11   4      299.58      292.48      5.53 o 
   6  11   4      153.68      147.13      3.81 o 
   7  11   4      277.23      267.32      5.53 o 
   8  11   4        1.98        2.35      1.02 o 
  -4  12   4      159.86      161.12      5.73 o 
  -3  12   4     1055.47     1063.91     19.03 o 
  -2  12   4        1.68        0.77      1.11 o 
  -1  12   4       25.38       26.95      2.60 o 
   0  12   4      500.48      485.71     10.40 o 
   1  12   4       15.38       17.67      2.85 o 
   2  12   4       27.17       24.66      2.47 o 
   3  12   4      106.55      111.82      3.19 o 
   4  12   4       17.93       16.61      1.61 o 
   5  12   4       37.22       36.58      2.23 o 
   6  12   4      151.66      143.39      4.11 o 
   7  12   4       49.45       47.51      2.91 o 
   8  12   4       15.63       16.91      2.57 o 
  -3  13   4      178.78      198.14      9.19 o 
  -2  13   4      198.41      205.84      6.56 o 
  -1  13   4        5.14        9.28      2.14 o 
   0  13   4       12.14        9.92      2.01 o 
   1  13   4      707.15      719.39     14.17 o 
   2  13   4      179.54      182.13      5.91 o 
   3  13   4      140.23      141.40      4.35 o 
   4  13   4        3.36        2.01      1.51 o 
   5  13   4       83.87       90.13      4.22 o 
   6  13   4        1.44        1.01      1.39 o 
  -1  14   4      110.63      110.04      8.55 o 
   0  14   4      801.55      802.40     15.92 o 
   1  14   4       34.26       36.59      3.38 o 
   2  14   4        1.17        1.90      1.93 o 
   3  14   4      255.00      261.74     14.52 o 
   4  14   4       30.78       27.46      2.44 o 
   5  14   4       91.75       95.49      4.66 o 
  -3 -12   5      257.95      262.94      7.47 o 
  -2 -12   5       45.09       51.81      4.06 o 
  -1 -12   5        5.08        5.24      1.18 o 
   0 -12   5       12.32       17.09      4.04 o 
   1 -12   5       61.80       55.32      6.43 o 
   2 -12   5      569.60      581.00     20.95 o 
  -4 -11   5       45.97       46.93      3.63 o 
  -3 -11   5        2.06        2.14      1.26 o 
  -2 -11   5       15.22       16.71      1.70 o 
  -1 -11   5      392.04      376.13      8.21 o 
   0 -11   5      138.67      145.38      4.65 o 
   1 -11   5      561.05      548.70     19.39 o 
   2 -11   5        0.09       -1.42      4.04 o 
   3 -11   5       31.87       32.44      7.63 o 
  -5 -10   5      385.77      390.43      7.43 o 
  -4 -10   5       31.38       31.39      2.23 o 
  -3 -10   5       68.82       61.02      2.65 o 
  -2 -10   5      708.66      729.93     10.74 o 
  -1 -10   5      745.96      725.26     12.77 o 
   0 -10   5      221.62      214.61      4.71 o 
   1 -10   5       20.96       20.31      3.39 o 
   2 -10   5       80.61       74.55     10.29 o 
   3 -10   5       24.11       27.68      4.50 o 
   4 -10   5      418.34      405.10     16.17 o 
   5 -10   5      313.38      315.77     12.68 o 
   6 -10   5      174.03      166.16      9.19 o 
  -6  -9   5       37.49       39.35      4.57 o 
  -5  -9   5       44.69       45.73      2.62 o 
  -4  -9   5      523.02      511.89      8.36 o 
  -3  -9   5      739.74      715.17     11.12 o 
  -2  -9   5     1837.56     1762.23     22.47 o 
  -1  -9   5        1.64        1.83      1.25 o 
   0  -9   5        2.35        2.94      1.13 o 
   1  -9   5      179.49      174.07      4.00 o 
   2  -9   5      643.25      622.39     15.02 o 
   3  -9   5      406.87      399.10      8.55 o 
   4  -9   5      288.23      261.07     11.94 o 
   5  -9   5       13.64       15.62      3.12 o 
   6  -9   5        1.52        1.47      2.21 o 
  -7  -8   5        0.82        0.44      1.30 o 
  -6  -8   5        6.53        4.64      1.49 o 
  -5  -8   5      574.28      559.10      9.05 o 
  -4  -8   5      374.51      355.46      6.43 o 
  -3  -8   5      155.50      152.84      3.72 o 
  -2  -8   5       26.62       31.14      1.89 o 
  -1  -8   5       88.98       80.11      3.21 o 
   0  -8   5      301.70      253.13      4.79 o 
   1  -8   5     2483.33     2511.98     29.13 o 
   2  -8   5     1029.43      987.96     15.11 o 
   3  -8   5      978.99      965.40     15.10 o 
   4  -8   5        3.82        4.53      1.36 o 
   5  -8   5       40.33       39.28      2.84 o 
   6  -8   5       19.10       25.73      4.04 o 
   7  -8   5      691.16      699.37     23.16 o 
  -7  -7   5      361.37      376.85     10.12 o 
  -6  -7   5      423.02      414.04      7.36 o 
  -5  -7   5       14.35       11.54      1.42 o 
  -4  -7   5      118.05      118.53      3.24 o 
  -3  -7   5       20.56       22.57      1.63 o 
  -2  -7   5      293.60      294.64      5.22 o 
  -1  -7   5      958.13      951.10     20.21 o 
   0  -7   5      343.11      376.15      5.99 o 
   1  -7   5      591.67      691.04      7.99 o 
   2  -7   5       15.34       18.61      1.94 o 
   3  -7   5       78.90       72.61      2.80 o 
   4  -7   5      887.52      840.55     13.54 o 
   5  -7   5      578.54      548.03     17.48 o 
   6  -7   5      362.33      378.05     10.14 o 
   7  -7   5     1356.34     1383.12     38.97 o 
   8  -7   5       79.29       88.96      7.17 o 
  -8  -6   5      950.02      979.12     27.02 o 
  -7  -6   5      126.19      126.56      4.21 o 
  -6  -6   5       56.92       58.54      2.79 o 
  -5  -6   5       55.61       62.54      5.11 o 
  -4  -6   5      360.61      348.15      6.00 o 
  -3  -6   5       16.19       17.98      1.44 o 
  -2  -6   5     1517.71     1548.83     18.79 o 
  -1  -6   5      786.96      796.16     12.73 o 
   0  -6   5      388.35      374.75      4.83 o 
   1  -6   5       13.44       31.41      2.45 o 
   2  -6   5       64.50       69.54      2.76 o 
   3  -6   5       39.03       45.40      3.00 o 
   4  -6   5      356.20      364.68      7.12 o 
   5  -6   5      483.54      466.67      8.72 o 
   6  -6   5      432.81      446.67      8.64 o 
   7  -6   5      114.23      122.05      7.54 o 
   8  -6   5        8.78        9.01      3.31 o 
  -8  -5   5      208.10      204.97      6.82 o 
  -7  -5   5       89.76       91.63      4.31 o 
  -6  -5   5       91.86       93.86      3.32 o 
  -5  -5   5      181.99      178.88      4.00 o 
  -4  -5   5      487.63      465.93      7.17 o 
  -3  -5   5     2878.04     2854.05     32.63 o 
  -2  -5   5     2377.08     2361.01     27.26 o 
  -1  -5   5       86.73       93.73      2.23 o 
   0  -5   5        5.73        5.97      0.70 o 
   1  -5   5       65.69       69.21      1.62 o 
   2  -5   5      874.56      894.38      9.54 o 
   3  -5   5      380.22      367.90      6.82 o 
   4  -5   5     2170.13     2150.22     29.65 o 
   5  -5   5      739.55      695.54     11.52 o 
   6  -5   5      137.87      131.96      4.00 o 
   7  -5   5      464.81      462.88      9.67 o 
   8  -5   5      182.57      191.71      9.93 o 
   9  -5   5      198.89      221.67     11.76 o 
  -8  -4   5      799.95      770.68     15.66 o 
  -7  -4   5        1.56        0.74      1.32 o 
  -6  -4   5      164.17      165.42      7.03 o 
  -5  -4   5     1949.42     1941.78     25.74 o 
  -4  -4   5      508.22      501.00      8.25 o 
  -3  -4   5      289.97      304.05      5.04 o 
  -2  -4   5     5390.94     5427.05     51.90 o 
  -1  -4   5       32.61       38.12      1.42 o 
   0  -4   5      110.60      125.20      2.13 o 
   1  -4   5     1717.74     1709.97     16.99 o 
   2  -4   5     2024.78     2125.51     20.80 o 
   3  -4   5      443.38      469.28      8.33 o 
   4  -4   5      248.48      238.89      5.10 o 
   5  -4   5      197.08      181.47      4.51 o 
   6  -4   5      551.17      524.02      9.35 o 
   7  -4   5      621.65      663.77     11.45 o 
   8  -4   5      583.43      600.30     13.96 o 
   9  -4   5      724.93      781.72     25.55 o 
  -8  -3   5       71.54       72.10      3.95 o 
  -7  -3   5     1164.46     1103.74     28.12 o 
  -6  -3   5      601.81      632.65     16.51 o 
  -5  -3   5      800.51      777.21     12.45 o 
  -4  -3   5        6.38        9.34      2.29 o 
  -3  -3   5       69.43       77.84      4.67 o 
  -2  -3   5      123.54      127.50      4.81 o 
  -1  -3   5     1823.85     1743.59     19.81 o 
   0  -3   5     3606.07     3570.03     34.20 o 
   1  -3   5      693.49      646.70      6.94 o 
   2  -3   5       29.21       39.60      1.83 o 
   3  -3   5      176.60      168.32      2.88 o 
   4  -3   5      429.97      400.76      7.14 o 
   5  -3   5      899.70      915.75     13.95 o 
   6  -3   5        8.11       10.59      1.41 o 
   7  -3   5       83.47       87.33      3.25 o 
   8  -3   5       79.88       79.61      3.32 o 
   9  -3   5        1.92        6.80      3.31 o 
  10  -3   5      120.87      146.68      9.37 o 
  -8  -2   5      471.19      457.21     10.79 o 
  -7  -2   5       19.53       18.73      2.33 o 
  -6  -2   5      142.18      132.99      4.61 o 
  -5  -2   5       81.03       93.97      2.26 o 
  -4  -2   5      493.32      492.00      6.08 o 
  -3  -2   5        5.43        7.10      0.74 o 
  -2  -2   5     5818.73     5801.46     58.80 o 
  -1  -2   5      607.24      601.31      6.65 o 
   0  -2   5      189.40      162.95      4.59 o 
   1  -2   5      351.80      281.46      3.60 o 
   2  -2   5       26.84       27.23      0.86 o 
   3  -2   5       79.08       93.70      2.58 o 
   4  -2   5     4668.34     4762.57     61.65 o 
   5  -2   5      795.73      776.63     12.05 o 
   6  -2   5      177.89      189.26      4.55 o 
   7  -2   5        5.04        4.10      1.19 o 
   8  -2   5      503.12      496.35      9.29 o 
   9  -2   5       41.07       48.95      3.87 o 
  10  -2   5      408.57      447.75     17.28 o 
  -9  -1   5      110.54      116.33      6.07 o 
  -8  -1   5       18.45       22.03      4.04 o 
  -7  -1   5      267.75      261.97      7.34 o 
  -6  -1   5       38.31       42.45      3.20 o 
  -5  -1   5        4.50        3.01      0.77 o 
  -4  -1   5      886.05      862.57      9.51 o 
  -3  -1   5      958.41     1003.08     12.22 o 
  -2  -1   5       75.63      105.57      2.06 o 
  -1  -1   5     1594.27     1626.14     17.26 o 
   0  -1   5      508.50      490.04     23.78 o 
   1  -1   5       95.36      111.42      1.71 o 
   2  -1   5     1686.59     1648.02     18.31 o 
   3  -1   5    11075.13    11146.23    143.13 o 
   4  -1   5     2410.31     2390.31     31.94 o 
   5  -1   5      207.13      247.30      9.68 o 
   6  -1   5      164.48      168.17      4.14 o 
   7  -1   5       14.74       11.40      1.47 o 
   8  -1   5      531.18      529.46      9.63 o 
   9  -1   5     1144.59     1160.12     19.56 o 
  10  -1   5      532.84      565.93     19.85 o 
  -9   0   5        4.90        2.83      2.07 o 
  -8   0   5      453.45      451.68     10.46 o 
  -7   0   5       14.48       13.39      1.61 o 
  -6   0   5      113.66      115.33      3.88 o 
  -5   0   5     2645.68     2616.45     31.64 o 
  -4   0   5      137.56      140.06      2.47 o 
  -3   0   5        1.60       12.72      4.31 o 
  -2   0   5     1548.98     1477.70     19.07 o 
  -1   0   5      525.20      606.05      7.33 o 
   0   0   5     1431.05     1628.36     23.93 o 
   1   0   5     1094.38      979.10     11.23 o 
   2   0   5       27.32       23.72      1.80 o 
   3   0   5      582.56      558.15     10.17 o 
   4   0   5     3284.32     3316.55     43.32 o 
   5   0   5       41.73       54.25      2.77 o 
   6   0   5       33.72       34.32      1.95 o 
   7   0   5     1377.31     1355.80     19.75 o 
   8   0   5      647.39      624.60     10.83 o 
   9   0   5      639.12      644.51     11.40 o 
  10   0   5      328.07      352.50      8.35 o 
  11   0   5        5.06        6.07      3.12 o 
  -9   1   5       46.48       50.63      3.96 o 
  -8   1   5       90.66       85.03      3.49 o 
  -7   1   5      782.54      776.68     11.71 o 
  -6   1   5     1513.84     1460.50     19.12 o 
  -5   1   5      324.01      317.95      5.69 o 
  -4   1   5        5.41       11.11      2.41 o 
  -3   1   5      443.92      472.80      6.63 o 
  -2   1   5      127.69       94.44      1.81 o 
  -1   1   5      704.98      632.31      6.85 o 
   0   1   5     1438.63     1401.27     14.38 o 
   1   1   5      375.55      384.82      8.60 o 
   2   1   5      989.97     1033.32     10.26 o 
   3   1   5      628.79      577.60     14.14 o 
   4   1   5      138.89      159.21      3.46 o 
   5   1   5      137.91      116.19      3.04 o 
   6   1   5      682.42      682.22     10.84 o 
   7   1   5      657.67      625.08     10.44 o 
   8   1   5       54.95       53.28      2.57 o 
   9   1   5      374.25      410.76     18.00 o 
  10   1   5       88.18       90.66      3.91 o 
  -9   2   5       56.49       64.88      6.07 o 
  -8   2   5      305.08      312.03      6.56 o 
  -7   2   5       20.87       19.79      1.81 o 
  -6   2   5        1.60        2.21      1.03 o 
  -5   2   5     3121.94     3047.11     36.71 o 
  -4   2   5        0.47        3.54      1.74 o 
  -3   2   5      470.47      500.69      9.98 o 
  -2   2   5     2014.84     1951.35     25.47 o 
  -1   2   5      382.18      418.76      5.73 o 
   0   2   5      440.37      551.35      6.54 o 
   1   2   5     6974.21     6977.37     65.63 o 
   2   2   5       97.75       99.97      1.68 o 
   3   2   5        4.71        6.49      0.80 o 
   4   2   5     2660.99     2622.38     25.21 o 
   5   2   5      373.15      360.03      5.00 o 
   6   2   5      672.89      700.27     18.45 o 
   7   2   5      757.41      744.60     12.83 o 
   8   2   5       78.09       75.23      3.18 o 
   9   2   5       76.94       82.67      3.57 o 
  10   2   5      402.33      403.12      8.97 o 
  11   2   5        2.24        1.10      2.57 o 
  -9   3   5       70.74       69.11      6.80 o 
  -8   3   5       26.79       28.07      2.49 o 
  -7   3   5        9.44        7.95      1.36 o 
  -6   3   5      618.72      598.44      9.45 o 
  -5   3   5     1476.18     1411.34     18.36 o 
  -4   3   5      878.64      863.99     11.85 o 
  -3   3   5      552.30      551.98      7.99 o 
  -2   3   5        0.36        1.56      0.78 o 
  -1   3   5     1064.91     1069.00     13.00 o 
   0   3   5     3172.55     3091.90     40.31 o 
   1   3   5      235.36      241.92      3.16 o 
   2   3   5      901.51      957.46     11.80 o 
   3   3   5     1915.98     1856.85     21.30 o 
   4   3   5      194.27      191.64      6.11 o 
   5   3   5      266.51      270.08      3.63 o 
   6   3   5       26.33       24.07      1.15 o 
   7   3   5       23.05       22.68      1.98 o 
   8   3   5      432.06      432.39     15.28 o 
   9   3   5       35.68       42.77      2.76 o 
  10   3   5       28.53       34.59      3.61 o 
  11   3   5        0.42        0.92      2.39 o 
  -8   4   5       59.53       58.09      3.48 o 
  -7   4   5       16.94       18.55      2.31 o 
  -6   4   5      102.57      100.84      3.26 o 
  -5   4   5     1024.62     1001.85     13.87 o 
  -4   4   5      321.19      303.34      5.43 o 
  -3   4   5      456.85      403.02      6.41 o 
  -2   4   5      985.33      950.41     12.33 o 
  -1   4   5       34.57       31.42      0.88 o 
   0   4   5       56.44       56.33      1.66 o 
   1   4   5     4254.89     4280.53     47.11 o 
   2   4   5      167.68      195.24      3.31 o 
   3   4   5      690.10      734.31      8.09 o 
   4   4   5     1121.48     1085.07     11.12 o 
   5   4   5     2021.68     2202.24     21.58 o 
   6   4   5      214.28      225.27      3.31 o 
   7   4   5     1333.78     1278.65     18.56 o 
   9   4   5       35.96       39.33      4.96 o 
  10   4   5      406.18      398.92     11.56 o 
  -8   5   5        6.48        7.56      2.56 o 
  -7   5   5       19.42       19.68      2.00 o 
  -6   5   5      349.71      339.94      6.58 o 
  -5   5   5      732.59      715.59     10.73 o 
  -4   5   5      232.92      228.56      4.68 o 
  -3   5   5      960.59      940.59     12.70 o 
  -2   5   5       35.70       28.97      2.02 o 
  -1   5   5     1034.09     1001.46     12.79 o 
   0   5   5     5060.87     5215.55     49.52 o 
   1   5   5        2.90        2.36      0.47 o 
   2   5   5       27.01       37.99      1.17 o 
   3   5   5      748.25      691.51      8.23 o 
   4   5   5      121.48      142.63      2.48 o 
   5   5   5     1091.18     1087.35     11.37 o 
   6   5   5     5517.49     5560.86     52.92 o 
   7   5   5      197.63      192.26      5.15 o 
   8   5   5       22.64       24.34      2.82 o 
   9   5   5      465.51      478.40     13.79 o 
  10   5   5      282.56      267.99     11.95 o 
  11   5   5       33.67       36.21      4.96 o 
  -8   6   5      316.64      334.16     12.31 o 
  -7   6   5        3.63        4.15      1.37 o 
  -6   6   5      856.00      841.35     12.70 o 
  -5   6   5     1341.86     1274.40     17.24 o 
  -4   6   5       73.74       75.15      2.63 o 
  -3   6   5      168.20      152.04      3.57 o 
  -2   6   5     1166.43     1148.24     14.87 o 
  -1   6   5       31.72       25.16      2.94 o 
   0   6   5       33.13       29.33      0.99 o 
   1   6   5      957.11      933.50     11.39 o 
   2   6   5       20.07       25.84      1.09 o 
   3   6   5        9.73       10.37      1.05 o 
   4   6   5      530.03      469.91      5.63 o 
   5   6   5      946.64      941.45     10.14 o 
   6   6   5      474.23      536.12      6.46 o 
   7   6   5      252.42      259.82      4.63 o 
   8   6   5       31.42       32.60      6.25 o 
   9   6   5       33.16       24.67      3.05 o 
  10   6   5      126.42      129.80      6.20 o 
  -7   7   5      252.14      248.90      6.00 o 
  -6   7   5      293.15      271.03      6.00 o 
  -5   7   5      159.97      157.26      4.17 o 
  -4   7   5       20.69       21.70      1.70 o 
  -3   7   5       49.12       52.03      3.66 o 
  -2   7   5      536.48      550.18      8.29 o 
  -1   7   5      806.13      753.44     10.40 o 
   0   7   5     2140.74     2178.98     24.29 o 
   1   7   5     1046.16     1137.62     12.34 o 
   2   7   5      102.14      104.76      2.10 o 
   3   7   5       77.66       79.11      3.22 o 
   4   7   5      376.95      380.40      4.90 o 
   5   7   5       67.68       69.40      1.97 o 
   6   7   5      686.44      661.54      9.12 o 
   7   7   5      847.97      814.81     12.39 o 
   8   7   5       98.59       88.78      7.17 o 
   9   7   5      607.40      592.73     14.81 o 
  10   7   5       50.62       60.00      4.61 o 
  -7   8   5        2.03        2.85      1.95 o 
  -6   8   5      281.85      284.88      6.34 o 
  -5   8   5       19.42       21.93      1.93 o 
  -4   8   5      100.34       87.31      3.00 o 
  -3   8   5      729.41      675.74     10.17 o 
  -2   8   5     2492.54     2371.11     28.83 o 
  -1   8   5      104.00      101.05      2.78 o 
   0   8   5      821.33      829.56     12.81 o 
   1   8   5     1001.65     1010.07     12.45 o 
   2   8   5       60.05       57.03      1.68 o 
   3   8   5        2.07        3.73      1.00 o 
   4   8   5     2502.97     2454.33     26.78 o 
   5   8   5      166.80      174.50      3.62 o 
   6   8   5       18.02       19.88      2.22 o 
   7   8   5      102.59      102.88      2.88 o 
   8   8   5       66.44       61.65      2.80 o 
   9   8   5        6.48        5.79      2.34 o 
  10   8   5      212.88      222.71      9.74 o 
  -6   9   5        6.79        7.43      1.61 o 
  -5   9   5      422.23      432.15      8.08 o 
  -4   9   5      295.14      277.73      5.84 o 
  -3   9   5     1142.03     1110.74     15.34 o 
  -2   9   5      237.82      224.22      4.75 o 
  -1   9   5      246.29      252.61      5.17 o 
   0   9   5      798.86      828.97     12.23 o 
   1   9   5      197.97      213.55      5.05 o 
   2   9   5      305.86      291.02      8.44 o 
   3   9   5     2991.73     3041.50     34.56 o 
   4   9   5        2.68        3.83      0.91 o 
   5   9   5       15.55       15.97      1.37 o 
   6   9   5      753.45      729.85     10.22 o 
   7   9   5      397.86      377.73      6.46 o 
   8   9   5        7.48        9.63      1.24 o 
   9   9   5      537.42      531.34     14.61 o 
  -5  10   5       47.06       40.66      2.71 o 
  -4  10   5      101.96       99.96      3.82 o 
  -3  10   5       29.53       29.84      2.14 o 
  -2  10   5        7.77        9.68      1.38 o 
  -1  10   5        0.12        0.56      1.17 o 
   0  10   5      183.13      198.95      4.28 o 
   1  10   5      837.82      843.98     30.55 o 
   2  10   5      186.07      186.15      3.78 o 
   3  10   5       28.76       25.58      1.64 o 
   4  10   5      760.04      718.58     10.03 o 
   5  10   5       14.71       15.23      1.48 o 
   6  10   5      151.38      147.11      3.64 o 
   7  10   5      624.97      604.01      9.27 o 
   8  10   5      265.59      256.66      5.35 o 
   9  10   5       76.66       81.74      4.80 o 
  -5  11   5        9.50       13.97      3.49 o 
  -4  11   5        3.00        2.80      1.51 o 
  -3  11   5       56.77       61.63      3.06 o 
  -2  11   5      573.56      576.58      9.90 o 
  -1  11   5       89.73       94.74      3.31 o 
   0  11   5      584.93      584.10      9.19 o 
   1  11   5       37.83       41.62      2.86 o 
   2  11   5       32.63       29.94      2.53 o 
   3  11   5      282.07      284.37      5.23 o 
   4  11   5      151.43      153.20      3.66 o 
   5  11   5      234.40      231.40      5.25 o 
   6  11   5      657.94      637.92     13.11 o 
   7  11   5       62.59       63.85      2.65 o 
   8  11   5        8.94       11.90      2.67 o 
  -4  12   5       13.16       12.29      2.34 o 
  -3  12   5      737.50      740.31     11.85 o 
  -2  12   5      107.45      100.62      3.68 o 
  -1  12   5       12.31       14.85      1.93 o 
   0  12   5      227.17      221.84      7.08 o 
   1  12   5      143.80      133.90      7.08 o 
   2  12   5        3.38        2.82      1.41 o 
   3  12   5      306.97      327.16      5.93 o 
   4  12   5      243.93      237.69      4.94 o 
   5  12   5       40.57       42.49      2.40 o 
   6  12   5       26.80       28.66      2.05 o 
   7  12   5       14.62       14.38      1.75 o 
   8  12   5       10.79        8.64      1.47 o 
  -3  13   5      134.95      123.86      6.97 o 
  -2  13   5        3.20        2.31      1.85 o 
  -1  13   5        2.28        1.83      1.63 o 
   0  13   5        7.86       13.74      2.20 o 
   1  13   5      586.67      606.19     12.54 o 
   2  13   5      317.21      312.28      8.06 o 
   3  13   5      323.09      337.33      8.51 o 
   4  13   5      202.15      217.15      9.29 o 
   5  13   5        2.84        2.59      1.35 o 
   6  13   5        8.52       12.38      2.30 o 
   7  13   5       57.73       57.90      4.41 o 
   0  14   5      551.90      559.41     12.41 o 
   1  14   5      615.46      605.61     13.00 o 
   2  14   5      241.96      261.13     12.77 o 
   3  14   5      212.32      217.71      6.82 o 
   4  14   5        2.34        2.94      2.21 o 
   5  14   5      238.83      237.31      7.45 o 
  -3 -11   6       74.61       67.88      3.18 o 
  -2 -11   6      496.07      509.66     12.05 o 
  -1 -11   6      195.14      192.26     10.48 o 
   0 -11   6      385.70      431.94     17.09 o 
   1 -11   6       48.14       46.13      5.88 o 
   2 -11   6       64.00       72.60      6.62 o 
   3 -11   6        9.55       12.50      3.49 o 
  -5 -10   6        9.33        8.64      1.84 o 
  -4 -10   6       86.72       85.25      3.21 o 
  -3 -10   6      383.49      363.83      6.88 o 
  -2 -10   6        3.13        1.90      1.10 o 
  -1 -10   6       46.87       47.90      2.67 o 
   0 -10   6      173.43      183.30      7.82 o 
   1 -10   6       66.26       60.62      4.89 o 
   2 -10   6       60.07       54.95     10.57 o 
   3 -10   6      727.84      743.79     35.01 o 
   4 -10   6      109.39       99.99      7.54 o 
  -5  -9   6      663.72      664.85     12.15 o 
  -4  -9   6        0.44        1.23      1.09 o 
  -3  -9   6       84.23       90.48      3.12 o 
  -2  -9   6      573.16      583.87     10.92 o 
  -1  -9   6        3.49        3.10      1.32 o 
   0  -9   6        0.79        1.34      1.72 o 
   1  -9   6      608.99      625.10     15.73 o 
   2  -9   6        5.79        6.83      2.25 o 
   3  -9   6       42.16       46.13      4.08 o 
   4  -9   6      288.83      284.19      7.15 o 
   5  -9   6      121.79      130.65      7.68 o 
   6  -9   6       47.37       51.47      5.15 o 
  -6  -8   6      343.94      360.33      7.06 o 
  -5  -8   6      175.52      176.32      4.56 o 
  -4  -8   6        8.36       11.56      1.48 o 
  -3  -8   6      158.70      161.63      3.94 o 
  -2  -8   6      204.68      202.99      6.47 o 
  -1  -8   6      542.77      538.79      9.60 o 
   0  -8   6     1407.55     1346.38     16.96 o 
   1  -8   6      244.02      239.05      7.97 o 
   2  -8   6      249.48      243.92      8.03 o 
   3  -8   6     1072.85     1051.62     16.45 o 
   4  -8   6        4.46        9.81      1.63 o 
   5  -8   6       62.11       52.02      3.19 o 
   6  -8   6      197.14      200.53      9.93 o 
   7  -8   6       12.89       13.05      3.68 o 
  -7  -7   6        5.48        5.77      1.65 o 
  -6  -7   6       58.37       63.96      3.23 o 
  -5  -7   6      258.49      254.62      5.35 o 
  -4  -7   6       48.99       46.04      2.33 o 
  -3  -7   6      118.98      111.51      3.15 o 
  -2  -7   6     2601.20     2567.38     35.97 o 
  -1  -7   6      114.61      107.84      2.98 o 
   0  -7   6       19.20       15.13      1.37 o 
   1  -7   6     2033.40     2001.58     24.47 o 
   2  -7   6       20.14       25.43      1.88 o 
   3  -7   6       28.40       26.29      1.99 o 
   4  -7   6     1379.88     1369.07     20.50 o 
   5  -7   6      158.51      151.19      4.53 o 
   6  -7   6      169.43      176.73      7.13 o 
   7  -7   6      604.20      586.70     20.22 o 
  -7  -6   6      125.72      124.43      5.20 o 
  -6  -6   6      347.42      349.64      7.30 o 
  -5  -6   6       61.20       62.94      2.85 o 
  -4  -6   6       56.22       55.02      2.25 o 
  -3  -6   6       80.63       83.77      2.64 o 
  -2  -6   6       71.31       81.98      3.22 o 
  -1  -6   6       87.53       91.64      2.83 o 
   0  -6   6     1038.98     1048.39     11.80 o 
   1  -6   6      134.70      113.40      2.27 o 
   2  -6   6       84.14       59.80      2.57 o 
   3  -6   6      419.74      451.77      8.21 o 
   4  -6   6       46.60       52.07      2.57 o 
   5  -6   6      291.57      263.82      6.09 o 
   6  -6   6      491.98      497.72      9.59 o 
   7  -6   6       23.49       27.97      2.68 o 
   8  -6   6       26.72       34.19      5.15 o 
  -7  -5   6        6.77        8.29      2.08 o 
  -6  -5   6      264.18      259.01      5.97 o 
  -5  -5   6      409.78      411.12      7.73 o 
  -4  -5   6      108.23      105.46      3.00 o 
  -3  -5   6      524.42      490.08      7.41 o 
  -2  -5   6      241.56      254.42      5.84 o 
  -1  -5   6      215.08      200.70      4.69 o 
   0  -5   6      112.51      114.88      2.77 o 
   1  -5   6      192.95      201.70      3.09 o 
   2  -5   6       15.67       19.19      1.70 o 
   3  -5   6        2.48        2.09      1.03 o 
   4  -5   6     1592.84     1539.46     22.23 o 
   5  -5   6       18.23       16.69      1.80 o 
   6  -5   6        0.87        1.00      1.11 o 
   7  -5   6      399.13      415.08      8.50 o 
   8  -5   6      101.85      109.73      7.54 o 
  -8  -4   6      305.01      313.75     12.87 o 
  -7  -4   6       63.31       66.89      3.83 o 
  -6  -4   6      175.40      190.39      6.04 o 
  -5  -4   6      595.36      609.55      9.07 o 
  -4  -4   6      407.59      419.26      7.42 o 
  -3  -4   6      915.20      945.59     12.25 o 
  -2  -4   6       92.58       95.51      4.50 o 
  -1  -4   6     1256.31     1254.71     13.13 o 
   0  -4   6      709.48      698.24      7.79 o 
   1  -4   6      622.39      618.27      6.94 o 
   2  -4   6      427.67      403.27      7.32 o 
   3  -4   6     1579.89     1510.43     21.29 o 
   4  -4   6       24.53       30.58      2.04 o 
   5  -4   6       42.66       44.89      2.37 o 
   6  -4   6      858.60      872.83     14.07 o 
   7  -4   6       72.76       69.55      3.13 o 
   8  -4   6       46.20       43.33      2.91 o 
   9  -4   6      535.22      561.34     20.22 o 
  -8  -3   6        9.04        9.30      2.21 o 
  -7  -3   6        2.84        4.93      1.81 o 
  -6  -3   6     1386.36     1368.05     33.08 o 
  -5  -3   6     1283.04     1275.33     19.24 o 
  -4  -3   6       99.04      101.98      4.76 o 
  -3  -3   6      217.84      219.51      7.68 o 
  -2  -3   6     2645.97     2607.26     64.90 o 
  -1  -3   6       99.64      107.99      2.85 o 
   0  -3   6     1879.92     1909.99     19.02 o 
   1  -3   6     1414.64     1402.06     14.13 o 
   2  -3   6       73.24       66.64      1.67 o 
   3  -3   6      267.56      278.03      5.48 o 
   4  -3   6     1928.08     1894.09     26.22 o 
   5  -3   6      122.76      134.63      3.80 o 
   6  -3   6      186.19      192.62      4.86 o 
   7  -3   6       38.40       36.38      2.45 o 
   8  -3   6       31.49       30.69      2.68 o 
   9  -3   6       51.71       66.15      5.61 o 
  -8  -2   6      207.54      202.37      9.37 o 
  -7  -2   6      113.68      111.86      4.66 o 
  -6  -2   6      220.03      236.35      6.63 o 
  -5  -2   6      373.95      352.54      6.77 o 
  -4  -2   6        3.01        4.52      0.89 o 
  -3  -2   6      500.52      456.49      5.99 o 
  -2  -2   6     2964.21     3125.68     32.70 o 
  -1  -2   6     1692.21     1779.63     19.07 o 
   0  -2   6     2763.32     2925.06     28.22 o 
   1  -2   6        3.27        4.10      0.47 o 
   2  -2   6      165.69      154.27      2.18 o 
   3  -2   6     1405.76     1387.11     19.46 o 
   4  -2   6     1422.72     1417.29     20.09 o 
   5  -2   6      183.81      175.55      4.30 o 
   6  -2   6     1653.56     1610.54     23.17 o 
   7  -2   6      260.13      267.39      6.01 o 
   8  -2   6      153.54      155.43      4.63 o 
   9  -2   6      439.59      469.91      9.39 o 
  10  -2   6       30.52       38.23      5.51 o 
  -8  -1   6       11.82       10.16      2.33 o 
  -7  -1   6        0.14       -0.37      2.02 o 
  -6  -1   6      188.09      189.99      5.78 o 
  -5  -1   6       15.17       26.64      3.32 o 
  -4  -1   6       26.58       32.26      1.39 o 
  -3  -1   6     1203.70     1220.20     17.74 o 
  -2  -1   6      973.30     1002.24     13.08 o 
  -1  -1   6     1517.37     1519.38     16.51 o 
   0  -1   6       17.75       27.86      1.39 o 
   1  -1   6      780.24      824.69      8.59 o 
   2  -1   6      311.88      335.06      4.59 o 
   3  -1   6      353.99      291.71      5.39 o 
   4  -1   6     3028.86     3031.81     40.09 o 
   5  -1   6     1008.87      981.01     14.65 o 
   6  -1   6        7.86        9.22      1.35 o 
   7  -1   6      205.29      186.98      4.76 o 
   8  -1   6      450.09      452.24      8.74 o 
   9  -1   6       28.69       27.83      2.37 o 
  10  -1   6      272.35      282.21      8.97 o 
  -8   0   6      218.51      229.35      7.15 o 
  -7   0   6       20.49       18.54      2.33 o 
  -6   0   6      227.40      214.39      4.78 o 
  -5   0   6     1041.04     1067.77     17.62 o 
  -4   0   6      111.65      131.84      4.01 o 
  -3   0   6     1673.35     1713.92     21.38 o 
  -2   0   6      317.22      293.19      5.84 o 
  -1   0   6      393.46      466.40      5.49 o 
   0   0   6      257.82      214.62      3.31 o 
   1   0   6     2610.85     2723.98     26.08 o 
   2   0   6       50.70       36.95      1.70 o 
   3   0   6     3508.31     3584.24     46.58 o 
   4   0   6      385.30      371.34      6.53 o 
   5   0   6        2.82        8.38      3.21 o 
   6   0   6      903.10      919.28     14.08 o 
   7   0   6      564.24      551.46      9.66 o 
   8   0   6      274.34      264.35      6.08 o 
   9   0   6     1853.17     1828.41     26.72 o 
  10   0   6       99.17      107.08      4.37 o 
  -8   1   6       85.00       95.63      6.07 o 
  -7   1   6        6.80        6.63      1.36 o 
  -6   1   6     1170.55     1142.35     15.71 o 
  -5   1   6      458.26      448.59      7.42 o 
  -4   1   6        1.47        1.73      0.85 o 
  -3   1   6      530.88      496.34      5.93 o 
  -2   1   6       82.13       71.98      1.91 o 
  -1   1   6      771.09      836.36     11.80 o 
   0   1   6      877.34      734.37      8.87 o 
   1   1   6     2383.77     2444.81     25.21 o 
   2   1   6      159.93      203.00      2.59 o 
   3   1   6      402.44      376.83      6.35 o 
   4   1   6      629.71      660.69     10.15 o 
   5   1   6      224.41      241.76      4.94 o 
   6   1   6      914.23      911.03     13.91 o 
   7   1   6     2051.56     2018.10     28.24 o 
   8   1   6      158.19      161.32      4.48 o 
   9   1   6        7.07        8.85      1.80 o 
  10   1   6      142.93      144.52      5.08 o 
  11   1   6       93.64       99.99      7.35 o 
  -8   2   6      194.88      192.06     11.88 o 
  -7   2   6      329.66      307.86      7.06 o 
  -6   2   6      358.32      338.18      6.50 o 
  -5   2   6      914.89      878.94     12.47 o 
  -4   2   6      244.72      247.47      4.78 o 
  -3   2   6       76.50       65.39      2.22 o 
  -2   2   6     2598.75     2605.43     50.65 o 
  -1   2   6     2755.76     2690.25     51.42 o 
   0   2   6     8437.16     8746.56     92.14 o 
   1   2   6     1175.23     1237.61     20.37 o 
   2   2   6       93.98       97.04      1.89 o 
   3   2   6      840.91      808.51     10.09 o 
   4   2   6     1039.26     1019.30     14.62 o 
   5   2   6      488.62      466.03      8.17 o 
   6   2   6     1975.64     1908.57     26.44 o 
   7   2   6        6.08        4.97      1.17 o 
   8   2   6       17.38       15.16      1.72 o 
   9   2   6      473.73      487.39     10.10 o 
  10   2   6      181.48      177.24      5.58 o 
  11   2   6       18.89       20.40      4.23 o 
  -8   3   6      118.26      121.78      4.40 o 
  -7   3   6      280.71      278.79      6.07 o 
  -6   3   6      436.93      422.90      7.60 o 
  -5   3   6        1.08        2.61      1.00 o 
  -4   3   6      142.93      142.07      3.50 o 
  -3   3   6     3713.65     3719.00     43.58 o 
  -2   3   6     2571.92     2567.49     30.53 o 
  -1   3   6      572.49      565.62      6.34 o 
   0   3   6      772.33      771.06      8.37 o 
   1   3   6     2500.61     2773.46     27.76 o 
   2   3   6      228.28      272.29      3.64 o 
   3   3   6      454.49      405.07      4.66 o 
   4   3   6      515.70      517.87      5.75 o 
   5   3   6      522.54      513.28      9.17 o 
   6   3   6       12.60       11.92      1.48 o 
   7   3   6      119.80      112.19      3.67 o 
   8   3   6      150.00      146.07      4.47 o 
   9   3   6      450.59      477.76      9.90 o 
  10   3   6      140.78      140.27      6.33 o 
  11   3   6      195.91      213.58     11.03 o 
  -8   4   6       22.99       24.22      2.53 o 
  -7   4   6       27.38       26.46      2.21 o 
  -6   4   6       25.35       21.99      1.91 o 
  -5   4   6      949.34      923.50     13.18 o 
  -4   4   6     1242.78     1213.30     16.13 o 
  -3   4   6       21.45       14.11      1.27 o 
  -2   4   6        6.28        6.97      1.00 o 
  -1   4   6       67.49       56.38      1.59 o 
   0   4   6      320.98      334.50      4.12 o 
   1   4   6     3113.37     3229.81     32.99 o 
   2   4   6      164.63      145.80      2.27 o 
   3   4   6      193.28      191.01      2.73 o 
   4   4   6      148.52      153.53      2.64 o 
   5   4   6      478.32      472.80      5.77 o 
   6   4   6      309.89      292.45      5.77 o 
   7   4   6     1137.26     1123.51     19.15 o 
   8   4   6      146.71      146.29      4.45 o 
   9   4   6      513.17      500.23     13.22 o 
  10   4   6        7.55        6.04      1.88 o 
  11   4   6       67.43       65.80      6.98 o 
  -7   5   6       43.65       41.05      2.68 o 
  -6   5   6     1926.54     1822.45     23.90 o 
  -5   5   6       81.38       79.03      2.83 o 
  -4   5   6      304.79      298.82      5.70 o 
  -3   5   6      101.44       89.05      2.66 o 
  -2   5   6     1369.91     1324.08     16.91 o 
  -1   5   6      253.44      258.26      5.18 o 
   0   5   6     7752.55     7783.92     73.59 o 
   1   5   6     1358.61     1356.90     25.82 o 
   2   5   6      786.08      779.97      8.37 o 
   3   5   6      346.17      330.78      4.33 o 
   4   5   6      357.02      371.11      7.79 o 
   5   5   6       63.40       67.11      1.64 o 
   6   5   6      795.81      764.37      9.84 o 
   7   5   6      489.76      506.12     10.80 o 
   8   5   6      334.55      303.90      9.11 o 
   9   5   6      194.92      193.18      9.74 o 
  10   5   6       32.12       37.31      5.15 o 
  -7   6   6      289.98      278.89      6.41 o 
  -6   6   6      154.21      148.24      4.31 o 
  -5   6   6      114.23      109.25      3.45 o 
  -4   6   6       82.31       85.94      4.01 o 
  -3   6   6       29.20       36.03      2.63 o 
  -2   6   6      289.21      292.71      5.25 o 
  -1   6   6     2563.99     2516.47     30.14 o 
   0   6   6      843.79      847.28     10.86 o 
   1   6   6       67.13       63.42      1.55 o 
   2   6   6       24.56       25.86      1.10 o 
   3   6   6        9.97       11.17      0.85 o 
   4   6   6     1066.79     1084.86     11.46 o 
   5   6   6     1078.74     1060.89     11.29 o 
   6   6   6     3263.60     3338.03     32.55 o 
   7   6   6      334.74      346.77      9.63 o 
   8   6   6       90.04       90.51      5.97 o 
   9   6   6      204.95      201.61      7.62 o 
  10   6   6       68.08       72.97      6.25 o 
  -7   7   6       92.94       96.14      4.72 o 
  -6   7   6      623.89      635.43     10.69 o 
  -5   7   6      100.97      100.16      3.41 o 
  -4   7   6       49.92       51.07      2.48 o 
  -3   7   6     2211.52     2193.70     27.18 o 
  -2   7   6       93.44       90.76      2.77 o 
  -1   7   6      289.48      299.64      5.33 o 
   0   7   6     1980.09     1965.21     24.00 o 
   1   7   6      447.35      491.30      7.33 o 
   2   7   6       25.71       32.11      1.28 o 
   3   7   6     2746.13     2807.29     27.56 o 
   4   7   6      952.80      959.64     10.39 o 
   5   7   6      825.34      833.25      9.34 o 
   6   7   6      467.63      478.36      8.86 o 
   7   7   6       43.85       35.38      3.30 o 
   8   7   6      215.34      200.38      7.30 o 
   9   7   6      748.82      739.44     27.02 o 
  10   7   6      444.21      453.20     12.92 o 
  -6   8   6      232.67      230.96      5.74 o 
  -5   8   6     1135.54     1109.51     15.94 o 
  -4   8   6      639.21      610.70      9.84 o 
  -3   8   6      271.98      267.45      6.15 o 
  -2   8   6      318.13      318.31      5.88 o 
  -1   8   6      179.50      178.56      3.91 o 
   0   8   6        4.08        5.83      1.04 o 
   1   8   6      820.37      811.36     10.17 o 
   2   8   6      923.22      958.14     10.81 o 
   3   8   6      252.99      246.24      3.72 o 
   4   8   6       76.95       73.14      4.12 o 
   5   8   6        2.84        2.38      0.93 o 
   6   8   6      115.21      117.84      3.40 o 
   7   8   6      481.97      473.21     10.87 o 
   8   8   6       37.84       28.69      3.77 o 
   9   8   6      263.69      271.72      9.16 o 
  -6   9   6      630.55      607.29     18.20 o 
  -5   9   6       68.70       68.41      3.09 o 
  -4   9   6       50.25       52.65      2.62 o 
  -3   9   6      493.59      471.72      8.14 o 
  -2   9   6       26.24       26.55      1.84 o 
  -1   9   6       22.46       20.14      1.64 o 
   0   9   6     2395.34     2340.26     30.35 o 
   1   9   6      319.11      329.31      6.08 o 
   2   9   6      186.82      195.47      4.19 o 
   3   9   6       63.62       61.98      2.25 o 
   4   9   6       86.88       86.07      2.51 o 
   5   9   6       17.96       18.73      1.44 o 
   6   9   6     1170.46     1140.29     14.70 o 
   7   9   6       93.48       90.54      2.81 o 
   8   9   6      216.47      212.51      7.62 o 
   9   9   6        6.63        9.86      2.60 o 
  -5  10   6       16.47       16.80      2.07 o 
  -4  10   6       31.78       33.58      2.46 o 
  -3  10   6       23.25       28.70      2.18 o 
  -2  10   6      369.94      353.98      6.63 o 
  -1  10   6      135.76      151.22      3.86 o 
   0  10   6       64.43       57.31      2.53 o 
   1  10   6      353.49      334.99      6.34 o 
   2  10   6      402.67      409.00      7.65 o 
   3  10   6        4.18        3.65      0.98 o 
   4  10   6      747.13      729.18     10.11 o 
   5  10   6     1314.62     1298.41     16.49 o 
   6  10   6      233.99      227.81      4.74 o 
   7  10   6       17.56       20.29      1.70 o 
   8  10   6       59.13       64.54      4.28 o 
   9  10   6        3.58        6.62      3.12 o 
  -4  11   6      283.83      287.52     10.47 o 
  -3  11   6      894.27      886.82     13.45 o 
  -2  11   6       76.60       79.80      3.20 o 
  -1  11   6        8.67        7.84      1.42 o 
   0  11   6       36.74       40.61      2.42 o 
   1  11   6       51.30       48.43      3.05 o 
   2  11   6       33.67       37.05      2.73 o 
   3  11   6     1303.33     1337.79     16.84 o 
   4  11   6      189.67      190.55      5.02 o 
   5  11   6       47.39       45.59      2.27 o 
   6  11   6      543.48      555.69      8.73 o 
   7  11   6      136.46      148.19      3.91 o 
   8  11   6       45.13       51.47      5.70 o 
  -3  12   6        8.84        7.36      1.72 o 
  -2  12   6       23.23       24.56      2.15 o 
  -1  12   6       62.82       71.23      3.13 o 
   0  12   6       45.34       54.32      3.18 o 
   1  12   6      110.26      110.37      5.15 o 
   2  12   6      955.60      994.14     17.80 o 
   3  12   6        3.69        3.16      1.62 o 
   4  12   6        7.93        9.02      1.35 o 
   5  12   6      197.02      197.39      4.54 o 
   6  12   6        6.60        9.99      1.38 o 
   7  12   6        3.89        3.94      1.30 o 
  -2  13   6       41.45       41.35      3.86 o 
  -1  13   6       61.67       62.45      3.63 o 
   0  13   6      391.76      401.74      9.55 o 
   1  13   6      141.27      144.69      5.26 o 
   2  13   6        0.33        0.13      1.41 o 
   3  13   6       35.33       40.16      3.18 o 
   4  13   6      270.87      267.82      8.91 o 
   5  13   6      145.36      156.96     10.11 o 
   6  13   6      712.74      676.05     11.57 o 
   7  13   6       99.99       95.95      5.70 o 
   1  14   6       52.03       45.40      4.96 o 
   2  14   6      263.75      278.52      7.86 o 
   3  14   6      205.93      206.22     10.84 o 
   4  14   6       34.48       36.03      4.41 o 
   5  14   6      147.09      161.38      8.09 o 
   0 -11   7        5.29        1.65      3.12 o 
   1 -11   7      117.90      118.19      8.45 o 
   2 -11   7        7.68        8.82      3.49 o 
  -4 -10   7        0.30        1.65      1.84 o 
  -3 -10   7      437.12      424.91      7.72 o 
  -2 -10   7      149.06      145.76      6.28 o 
  -1 -10   7      148.77      153.84      9.37 o 
   0 -10   7       13.00       11.12      3.07 o 
   1 -10   7        4.64        5.62      2.56 o 
   2 -10   7        0.93        0.92      2.39 o 
   3 -10   7      484.65      468.88     18.20 o 
   4 -10   7      532.44      548.10     20.77 o 
  -5  -9   7      400.05      401.32      8.45 o 
  -4  -9   7      141.74      142.90      4.13 o 
  -3  -9   7      507.76      524.18      8.68 o 
  -2  -9   7       72.12       71.07      3.32 o 
  -1  -9   7        5.30        4.12      1.60 o 
   0  -9   7       93.14       97.27      6.43 o 
   1  -9   7      807.68      753.02     18.29 o 
   2  -9   7      151.02      171.40      7.17 o 
   3  -9   7      685.91      675.77     21.14 o 
   4  -9   7       39.01       48.78      4.41 o 
   5  -9   7        1.97        3.70      1.67 o 
   6  -9   7       23.60       22.06      4.23 o 
  -6  -8   7      645.83      665.15     16.80 o 
  -5  -8   7       27.19       26.81      2.50 o 
  -4  -8   7       19.34       19.97      1.88 o 
  -3  -8   7      492.17      513.56      8.36 o 
  -2  -8   7       23.61       24.90      2.23 o 
  -1  -8   7      128.19      127.60      4.76 o 
   0  -8   7     1093.07     1070.83     23.34 o 
   1  -8   7      149.28      147.43      6.43 o 
   2  -8   7      144.18      135.64      6.09 o 
   3  -8   7       91.86       98.76      3.83 o 
   4  -8   7       20.47       18.83      1.97 o 
   5  -8   7       87.26       92.17      4.01 o 
   6  -8   7      630.56      596.31     46.41 o 
  -7  -7   7      126.52      185.27      9.37 o 
  -6  -7   7      145.84      171.92      8.22 o 
  -5  -7   7      184.53      196.92      6.34 o 
  -4  -7   7       36.89       39.43      2.34 o 
  -3  -7   7        2.51        2.64      1.05 o 
  -2  -7   7     1142.96     1143.91     18.05 o 
  -1  -7   7      609.67      625.82      9.15 o 
   0  -7   7     1090.04     1097.54     17.00 o 
   1  -7   7      206.08      192.37      6.96 o 
   2  -7   7       37.64       35.98      3.28 o 
   3  -7   7      101.20       89.95      3.30 o 
   4  -7   7      763.67      749.03     12.77 o 
   5  -7   7      447.92      439.32      9.26 o 
   6  -7   7      260.79      241.62      6.25 o 
   7  -7   7       17.82       21.50      4.69 o 
  -6  -6   7      610.41      614.16     10.98 o 
  -5  -6   7       47.33       43.44      2.78 o 
  -4  -6   7        6.90        6.68      1.21 o 
  -3  -6   7      850.20      839.94     11.65 o 
  -2  -6   7      425.75      421.19     12.19 o 
  -1  -6   7      151.35      157.70      3.67 o 
   0  -6   7      362.36      383.25      7.58 o 
   1  -6   7       18.37       24.56      2.32 o 
   2  -6   7      318.89      270.19      5.80 o 
   3  -6   7     2138.57     2142.07     29.95 o 
   4  -6   7      860.33      806.06     14.19 o 
   5  -6   7      176.30      176.21      4.89 o 
   6  -6   7      200.49      200.72      5.55 o 
   7  -6   7        1.77        1.56      1.39 o 
   8  -6   7       23.09       28.86      4.78 o 
  -7  -5   7        5.47        5.00      3.77 o 
  -6  -5   7      290.85      311.76      8.57 o 
  -5  -5   7      493.90      504.10      9.14 o 
  -4  -5   7      701.81      677.83     13.11 o 
  -3  -5   7       17.43       19.78      1.54 o 
  -2  -5   7      135.36      136.27      4.06 o 
  -1  -5   7        5.44        5.44      1.28 o 
   0  -5   7       73.32       74.52      2.07 o 
   1  -5   7      955.44      939.74     14.20 o 
   2  -5   7      876.46      925.28     14.17 o 
   3  -5   7      301.79      339.80      6.75 o 
   4  -5   7      188.51      183.48      5.17 o 
   5  -5   7      193.26      183.25      5.73 o 
   6  -5   7      484.48      446.07      8.89 o 
   7  -5   7      519.55      503.41      9.90 o 
   8  -5   7      463.34      477.37      9.78 o 
  -7  -4   7       67.50       69.38      4.35 o 
  -6  -4   7     1228.77     1270.65     30.51 o 
  -5  -4   7       32.49       35.50      2.43 o 
  -4  -4   7       39.78       41.43      2.33 o 
  -3  -4   7      538.91      536.53      8.25 o 
  -2  -4   7     1162.12     1159.82     21.28 o 
  -1  -4   7       56.68       56.90      2.47 o 
   0  -4   7     3026.27     3120.60     30.54 o 
   1  -4   7      606.76      601.55      6.93 o 
   2  -4   7      631.27      644.50     10.38 o 
   3  -4   7       33.74       49.70      2.30 o 
   4  -4   7       33.52       28.14      2.01 o 
   5  -4   7      101.38       96.24      3.37 o 
   6  -4   7      583.49      597.70     10.70 o 
   7  -4   7       83.68       83.68      3.50 o 
   8  -4   7      450.28      453.23      9.38 o 
   9  -4   7       93.34      105.14      8.09 o 
  -7  -3   7      315.09      318.45      8.77 o 
  -6  -3   7       16.68       15.94      2.34 o 
  -5  -3   7      186.44      209.68     11.40 o 
  -4  -3   7      136.92      152.96      6.12 o 
  -3  -3   7      473.16      481.33      8.01 o 
  -2  -3   7      895.71      902.28     12.48 o 
  -1  -3   7     4829.50     4909.07     47.20 o 
   0  -3   7     1571.14     1590.07     16.19 o 
   1  -3   7      261.83      246.34      3.75 o 
   2  -3   7      107.59      114.38      3.28 o 
   3  -3   7      476.25      465.25      8.14 o 
   4  -3   7     1427.89     1390.18     20.15 o 
   5  -3   7      335.68      327.46      6.74 o 
   6  -3   7      419.65      404.78      7.98 o 
   7  -3   7       59.30       56.15      2.86 o 
   8  -3   7       68.66       69.55      3.34 o 
   9  -3   7       63.81       60.26      3.37 o 
  -7  -2   7       20.41       17.76      2.41 o 
  -6  -2   7      691.52      649.76     13.19 o 
  -5  -2   7       33.19       39.10      2.92 o 
  -4  -2   7      121.43      121.71      5.63 o 
  -3  -2   7     3257.71     3196.53     37.26 o 
  -2  -2   7      142.45      144.02      2.87 o 
  -1  -2   7      158.99      161.55      4.62 o 
   0  -2   7     6052.49     6041.71     57.26 o 
   1  -2   7      405.16      413.02      4.96 o 
   2  -2   7      541.18      545.96      8.89 o 
   3  -2   7     4471.75     4493.18     58.60 o 
   4  -2   7       68.21       68.32      2.58 o 
   5  -2   7      206.11      216.00      5.03 o 
   6  -2   7      647.99      628.09     10.80 o 
   7  -2   7        6.48        7.35      1.44 o 
   8  -2   7      637.15      602.56     11.05 o 
   9  -2   7      914.30      933.06     15.72 o 
  10  -2   7      126.48       86.57      6.98 o 
  -8  -1   7       12.42       21.14      4.23 o 
  -7  -1   7       36.38       35.79      3.12 o 
  -6  -1   7      185.30      183.62      8.27 o 
  -5  -1   7     1699.01     1656.46     22.78 o 
  -4  -1   7      535.24      575.89     13.72 o 
  -3  -1   7        4.46        5.86      0.81 o 
  -2  -1   7       91.22       93.46      2.18 o 
  -1  -1   7      703.55      697.49      9.49 o 
   0  -1   7      505.73      478.69      8.83 o 
   1  -1   7     2876.14     2926.73     28.33 o 
   2  -1   7     3383.55     3419.92     41.67 o 
   3  -1   7      366.14      353.31      6.46 o 
   4  -1   7      107.80       92.44      2.91 o 
   5  -1   7      535.38      538.17      9.17 o 
   6  -1   7        4.93        3.96      1.22 o 
   7  -1   7      762.46      728.98     12.30 o 
   8  -1   7      407.52      413.05      8.35 o 
   9  -1   7      145.21      145.06      4.71 o 
  10  -1   7       54.75       53.50      4.41 o 
  -8   0   7       14.13       12.46      2.51 o 
  -7   0   7       29.53       24.45      2.60 o 
  -6   0   7      957.14      935.36     14.43 o 
  -5   0   7       18.94       17.15      1.92 o 
  -4   0   7      233.78      202.16     14.56 o 
  -3   0   7      285.57      332.32      6.11 o 
  -2   0   7      638.54      656.88      9.14 o 
  -1   0   7       14.41       18.45      1.03 o 
   0   0   7     4718.70     4739.64     56.42 o 
   1   0   7      360.90      338.18      4.41 o 
   2   0   7      728.18      738.91      8.96 o 
   3   0   7     2067.82     2006.09     27.20 o 
   4   0   7      210.81      215.49      4.64 o 
   5   0   7      661.04      649.31     10.53 o 
   6   0   7     2339.80     2280.47     31.39 o 
   7   0   7      352.00      339.20      7.01 o 
   8   0   7       70.98       74.92      3.19 o 
   9   0   7      107.52      114.36      4.10 o 
  10   0   7       89.40       80.64      4.74 o 
  -8   1   7      257.05      261.08      7.86 o 
  -7   1   7      156.46      149.00      5.52 o 
  -6   1   7       21.57       23.89      1.91 o 
  -5   1   7       90.34       88.22      2.98 o 
  -4   1   7       22.45       24.21      2.49 o 
  -3   1   7      521.34      560.24     17.96 o 
  -2   1   7      153.38      145.41      2.65 o 
  -1   1   7      680.36      684.82      7.69 o 
   0   1   7       10.77       11.05      0.90 o 
   1   1   7     1249.35     1265.79     18.56 o 
   2   1   7       62.09       51.46      2.01 o 
   3   1   7      284.46      294.86      5.48 o 
   4   1   7       73.00       65.26      2.35 o 
   5   1   7     3756.05     3886.48     51.04 o 
   6   1   7      421.95      409.05      7.62 o 
   7   1   7       13.63        9.29      1.40 o 
   8   1   7       84.32       90.51      4.64 o 
   9   1   7        2.76        3.57      1.86 o 
  10   1   7      274.97      271.75      8.73 o 
  -7   2   7        8.23        7.92      1.62 o 
  -6   2   7      359.99      344.38      6.71 o 
  -5   2   7      436.24      429.25      7.42 o 
  -4   2   7     1056.91      993.80     13.71 o 
  -3   2   7     2106.54     2065.49     26.26 o 
  -2   2   7       90.35       81.38      2.29 o 
  -1   2   7      168.00      169.49      2.73 o 
   0   2   7     1778.96     1814.18     18.02 o 
   1   2   7       66.08       71.56      1.56 o 
   2   2   7      155.38      213.88      3.09 o 
   3   2   7     1000.65      947.21     16.68 o 
   4   2   7      118.43      127.84      3.32 o 
   5   2   7       27.77       25.04      1.77 o 
   6   2   7     2022.57     2005.48     27.78 o 
   7   2   7      102.27      101.47      3.36 o 
   8   2   7       10.05        8.03      1.47 o 
   9   2   7      795.09      806.05     20.82 o 
  10   2   7       12.92       14.71      2.47 o 
  -8   3   7       93.16       90.98      7.54 o 
  -7   3   7      118.29      114.76      3.89 o 
  -6   3   7      443.64      402.58     10.69 o 
  -5   3   7     1028.07      986.03     14.06 o 
  -4   3   7     2329.40     2235.44     27.70 o 
  -3   3   7        3.09        2.98      0.95 o 
  -2   3   7       56.02       52.33      2.11 o 
  -1   3   7      441.09      434.89      8.70 o 
   0   3   7     1464.05     1469.54     14.89 o 
   1   3   7     1665.10     1647.70     16.45 o 
   2   3   7     3185.32     3242.36     38.57 o 
   3   3   7      136.17      134.88      2.12 o 
   4   3   7       21.30       19.96      1.64 o 
   5   3   7      666.78      651.12     10.40 o 
   6   3   7      253.84      251.13      5.39 o 
   7   3   7      256.52      233.76      5.33 o 
   8   3   7      114.80      118.12      4.10 o 
   9   3   7       13.20       17.49      2.07 o 
  10   3   7       43.82       49.08      5.88 o 
  -7   4   7       53.91       55.10      3.98 o 
  -6   4   7      404.98      384.61      7.39 o 
  -5   4   7       45.82       48.49      2.37 o 
  -4   4   7       77.50       75.13      2.71 o 
  -3   4   7     1179.69     1125.70     15.05 o 
  -2   4   7        0.88        2.07      0.83 o 
  -1   4   7     1021.07     1013.44     13.97 o 
   0   4   7     3875.59     3884.94     69.72 o 
   1   4   7       30.98       31.78      1.25 o 
   2   4   7      380.85      413.55      5.01 o 
   3   4   7     1885.98     1998.40     21.26 o 
   4   4   7        6.68       10.79      1.01 o 
   5   4   7      309.68      284.07      6.13 o 
   6   4   7     2863.99     2855.60     63.47 o 
   7   4   7       44.44       40.99      2.54 o 
   8   4   7      127.94      123.67      4.19 o 
   9   4   7      637.97      702.52     31.71 o 
  10   4   7        1.44        3.31      2.39 o 
  -7   5   7       47.00       45.83      3.13 o 
  -6   5   7      457.00      431.58      8.09 o 
  -5   5   7        4.36        3.46      1.20 o 
  -4   5   7      558.21      541.77      8.78 o 
  -3   5   7     1004.20      959.51     13.24 o 
  -2   5   7      274.48      267.67      4.94 o 
  -1   5   7      478.12      497.72     16.19 o 
   0   5   7     1137.06     1136.88     20.04 o 
   1   5   7       98.73       86.98      1.84 o 
   2   5   7     3184.58     3184.92     30.92 o 
   3   5   7      843.71      871.41     10.03 o 
   4   5   7      151.67      146.75      2.57 o 
   5   5   7     2867.40     2902.03     39.59 o 
   6   5   7       69.87       67.14      3.04 o 
   8   5   7       74.20       86.50      3.53 o 
   9   5   7       51.61       49.94      4.21 o 
  10   5   7       42.12       45.95      5.51 o 
  -7   6   7      116.64      121.71      5.65 o 
  -6   6   7        3.85        1.45      1.23 o 
  -5   6   7       42.18       36.50      2.37 o 
  -4   6   7      228.67      222.68      4.94 o 
  -3   6   7      699.43      675.43     10.20 o 
  -2   6   7      351.04      320.57      5.74 o 
  -1   6   7      445.20      413.89      6.66 o 
   0   6   7      649.36      645.71     13.56 o 
   1   6   7       14.47       18.97      1.02 o 
   2   6   7        5.65        6.72      0.77 o 
   3   6   7      545.98      551.19      6.70 o 
   4   6   7       41.62       43.51      1.56 o 
   5   6   7       80.27       89.74      1.99 o 
   6   6   7      572.25      571.84      9.68 o 
   7   6   7       47.01       53.07      2.78 o 
   8   6   7       79.57       77.74      4.54 o 
   9   6   7      273.26      295.37     12.68 o 
  10   6   7       30.68       27.02      4.60 o 
  -6   7   7      143.42      133.05      4.27 o 
  -5   7   7       16.36       12.41      1.70 o 
  -4   7   7      104.70      104.78      3.33 o 
  -3   7   7      820.08      800.46     11.75 o 
  -2   7   7      245.87      233.06      4.81 o 
  -1   7   7      729.00      715.05     10.22 o 
   0   7   7      231.48      238.38      4.64 o 
   1   7   7       30.86       28.08      1.43 o 
   2   7   7      797.61      795.49      9.19 o 
   3   7   7      841.05      854.23      9.50 o 
   4   7   7      105.59      102.19      2.28 o 
   5   7   7      569.65      558.84      6.78 o 
   6   7   7      584.62      578.17     19.37 o 
   7   7   7      133.38      132.91      5.63 o 
   8   7   7     2529.02     2413.82     45.98 o 
   9   7   7       27.89       30.35      3.56 o 
  10   7   7       38.46       46.50      6.07 o 
  -6   8   7       89.84       89.79      4.01 o 
  -5   8   7        2.76        5.39      1.47 o 
  -4   8   7     1103.77     1092.64     15.67 o 
  -3   8   7     1081.25      986.28     14.02 o 
  -2   8   7       27.02       24.18      2.89 o 
  -1   8   7       94.50      104.12      3.05 o 
   0   8   7      807.77      799.51     18.40 o 
   1   8   7      142.08      126.30      3.33 o 
   2   8   7      516.26      495.67      6.36 o 
   3   8   7     1483.56     1498.14     15.58 o 
   4   8   7       29.83       29.68      1.42 o 
   5   8   7      102.50       94.38      2.44 o 
   6   8   7      507.77      488.73      9.00 o 
   7   8   7      171.43      155.98      6.20 o 
   8   8   7      400.09      382.13     11.12 o 
   9   8   7      159.71      172.22     10.84 o 
  -5   9   7      249.21      256.36      6.11 o 
  -4   9   7      131.48      120.52      3.88 o 
  -3   9   7      371.59      366.26      6.97 o 
  -2   9   7      212.79      209.54      4.75 o 
  -1   9   7      145.59      144.45      3.70 o 
   0   9   7      269.86      272.60      5.55 o 
   1   9   7      586.02      570.60      9.22 o 
   2   9   7     1281.14     1298.47     15.67 o 
   3   9   7      110.20      120.75      2.63 o 
   4   9   7       25.01       23.59      1.49 o 
   5   9   7       47.32       47.18      2.00 o 
   6   9   7      585.99      582.50      8.57 o 
   7   9   7       12.93       14.34      2.34 o 
   8   9   7      642.05      642.48     15.78 o 
   9   9   7      259.02      232.51     11.21 o 
  -4  10   7      293.22      298.32      6.56 o 
  -3  10   7        1.23        2.02      1.17 o 
  -2  10   7       13.65       10.43      1.45 o 
  -1  10   7      427.86      444.10      7.67 o 
   0  10   7      210.62      183.27      4.57 o 
   1  10   7       54.66       64.49      4.50 o 
   2  10   7      632.93      655.29     11.49 o 
   3  10   7      449.14      446.81      6.64 o 
   4  10   7       89.39       90.16      4.33 o 
   5  10   7        3.41        4.55      1.10 o 
   6  10   7      462.96      468.71      7.54 o 
   7  10   7      132.55      143.40      6.07 o 
   8  10   7       34.21       29.22      4.41 o 
  -4  11   7       36.04      101.28      9.19 o 
  -3  11   7      899.16      914.72     15.91 o 
  -2  11   7      141.99      158.56      8.13 o 
  -1  11   7      221.76      224.27      8.04 o 
   0  11   7      200.78      193.07      4.86 o 
   1  11   7      233.36      235.91      5.43 o 
   2  11   7      148.56      160.22      5.06 o 
   3  11   7      382.03      387.77      8.64 o 
   4  11   7       65.28       68.02      3.23 o 
   5  11   7      740.06      731.79     10.51 o 
   6  11   7       38.88       40.15      2.28 o 
   7  11   7       55.55       54.13      3.97 o 
   8  11   7      268.25      274.05     12.31 o 
  -3  12   7        6.40        5.53      2.82 o 
  -2  12   7       62.87       61.16      2.93 o 
  -1  12   7      146.36      148.61      7.69 o 
   0  12   7       10.85       13.48      1.99 o 
   1  12   7        2.29        2.41      1.49 o 
   2  12   7      311.24      330.48      8.12 o 
   3  12   7      140.30      134.60      6.53 o 
   4  12   7        8.46       15.93      5.61 o 
   5  12   7      101.23      110.07      3.36 o 
   6  12   7      173.98      175.12      4.32 o 
   7  12   7        0.12        1.32      1.01 o 
  -2  13   7       26.94       21.85      3.59 o 
  -1  13   7        0.34        0.74      2.21 o 
   0  13   7      561.26      559.71     12.09 o 
   1  13   7      220.36      233.80      6.82 o 
   2  13   7      502.95      489.52     10.85 o 
   3  13   7      145.41      148.89      5.33 o 
   4  13   7        4.33        3.61      2.57 o 
   5  13   7       62.44       60.13      3.99 o 
   6  13   7      120.08      131.76      5.25 o 
   1  14   7       18.75       20.59      3.49 o 
   2  14   7      219.87      231.78     10.11 o 
   3  14   7       18.34       14.15      3.12 o 
   4  14   7        0.03        0.55      1.84 o 
   5  14   7      178.49      208.98      9.56 o 
  -1 -10   8      165.72      182.78      7.90 o 
   0 -10   8      101.24       88.04      7.35 o 
   1 -10   8      111.87      106.24      7.90 o 
   2 -10   8       26.53       25.92      4.78 o 
   3 -10   8        4.57        6.62      3.31 o 
  -4  -9   8        4.30        4.24      1.30 o 
  -3  -9   8       11.00       13.72      4.14 o 
  -2  -9   8       50.46       52.55     14.70 o 
  -1  -9   8      139.69      127.90      6.93 o 
   0  -9   8      648.26      637.96     16.86 o 
   1  -9   8        1.85        1.76      2.39 o 
   2  -9   8      404.52      458.18     13.15 o 
   3  -9   8       36.98       30.33      4.96 o 
   4  -9   8       99.67      107.34      8.09 o 
   5  -9   8      106.95       98.89      8.09 o 
  -5  -8   8       89.32       90.22      3.82 o 
  -4  -8   8      155.67      173.30      5.35 o 
  -3  -8   8      110.71      104.56      4.03 o 
  -2  -8   8      314.87      313.65      5.99 o 
  -1  -8   8      428.72      410.92     12.32 o 
   0  -8   8       66.48       65.05      5.17 o 
   1  -8   8       54.39       55.49      4.55 o 
   2  -8   8      278.30      283.74      9.46 o 
   3  -8   8      310.24      304.97      9.91 o 
   4  -8   8      177.82      167.65      6.10 o 
   5  -8   8      683.16      687.75     17.65 o 
   6  -8   8        0.62        1.84      1.69 o 
  -6  -7   8       18.58       10.66      4.04 o 
  -5  -7   8       20.12       18.62      2.22 o 
  -4  -7   8      364.22      382.96      7.04 o 
  -3  -7   8      660.46      632.56     11.74 o 
  -2  -7   8        3.86        4.43      1.13 o 
  -1  -7   8      255.32      271.67      6.43 o 
   0  -7   8      805.42      794.93     18.45 o 
   1  -7   8        0.44       -0.20      1.67 o 
   2  -7   8       43.72       50.67      3.92 o 
   3  -7   8      616.40      626.43     11.10 o 
   4  -7   8       18.62       21.58      2.09 o 
   5  -7   8        6.05       11.78      1.75 o 
   6  -7   8      430.09      420.74     10.88 o 
   7  -7   8      140.53      154.45     10.84 o 
  -6  -6   8       53.28       43.38      4.96 o 
  -5  -6   8       85.15       87.81      3.62 o 
  -4  -6   8      429.29      427.24      7.43 o 
  -3  -6   8      135.93      143.30      4.50 o 
  -2  -6   8        3.56        2.38      0.99 o 
  -1  -6   8       61.14       61.10      2.28 o 
   0  -6   8      785.57      752.36     17.25 o 
   1  -6   8      156.98      167.67      6.80 o 
   2  -6   8     1450.93     1408.68     20.77 o 
   3  -6   8      199.42      186.96      4.87 o 
   4  -6   8      165.81      154.77      4.54 o 
   5  -6   8      478.77      464.34      9.23 o 
   6  -6   8       95.69      105.78      4.12 o 
   7  -6   8        4.66        2.05      5.42 o 
   8  -6   8       88.04       33.27      5.70 o 
  -6  -5   8       15.82       20.36      2.72 o 
  -5  -5   8        3.69        2.98      1.46 o 
  -4  -5   8      390.54      407.78      7.81 o 
  -3  -5   8       36.15       43.31      2.18 o 
  -2  -5   8      384.89      358.01      7.60 o 
  -1  -5   8      550.84      558.71      8.22 o 
   0  -5   8     1533.14     1547.91     19.47 o 
   1  -5   8      160.99      163.96      5.84 o 
   2  -5   8      218.73      214.58      5.05 o 
   3  -5   8      587.82      579.37     10.15 o 
   4  -5   8      186.19      170.27      4.73 o 
   5  -5   8      191.42      193.93      5.24 o 
   6  -5   8     1189.51     1136.87     18.20 o 
   7  -5   8       23.39       24.58      2.42 o 
   8  -5   8       10.21       19.10      2.39 o 
  -6  -4   8      658.99      693.99     14.42 o 
  -5  -4   8      379.46      374.02      7.79 o 
  -4  -4   8      225.77      232.86      6.23 o 
  -3  -4   8      416.91      412.10      7.46 o 
  -2  -4   8       40.95       38.27      2.50 o 
  -1  -4   8      215.37      225.78      3.85 o 
   0  -4   8      952.62      946.43     10.43 o 
   1  -4   8       79.32       85.83      2.98 o 
   2  -4   8     1028.39      991.56     15.05 o 
   3  -4   8      563.52      528.35      9.35 o 
   4  -4   8       10.41       20.32      1.89 o 
   5  -4   8      536.03      533.35      9.83 o 
   6  -4   8       12.31       11.51      1.72 o 
   7  -4   8       47.15       45.26      2.89 o 
   8  -4   8      494.25      505.83     10.29 o 
   9  -4   8      102.12      104.77      8.09 o 
  -7  -3   8      453.14      458.92     11.24 o 
  -6  -3   8      104.89      104.66      4.87 o 
  -5  -3   8       18.09       23.10      2.53 o 
  -4  -3   8      499.46      495.35      7.78 o 
  -3  -3   8      313.29      316.09      6.93 o 
  -2  -3   8      133.73      145.91      3.80 o 
  -1  -3   8        9.69        9.08      0.92 o 
   0  -3   8       66.89       78.70      1.90 o 
   1  -3   8      123.68      124.04      3.53 o 
   2  -3   8      345.39      338.96      8.46 o 
   3  -3   8      101.57      106.52      3.40 o 
   4  -3   8       47.67       42.39      2.34 o 
   5  -3   8        2.31        2.32      1.17 o 
   6  -3   8      477.98      435.61      8.55 o 
   7  -3   8       47.39       48.72      2.92 o 
   8  -3   8      220.64      237.17      6.26 o 
   9  -3   8      265.34      273.04      8.20 o 
  -6  -2   8      287.45      283.64      7.92 o 
  -5  -2   8       99.94       92.95      4.09 o 
  -4  -2   8      161.04      159.12     10.21 o 
  -3  -2   8     1147.16     1199.32     25.29 o 
  -2  -2   8       12.29       18.50      1.23 o 
  -1  -2   8      601.21      657.22     13.59 o 
   0  -2   8      203.19      206.44      3.79 o 
   1  -2   8     1266.46     1269.44     15.00 o 
   2  -2   8      401.62      399.36      7.27 o 
   3  -2   8     1628.72     1577.69     22.35 o 
   4  -2   8       44.16       39.69      2.27 o 
   5  -2   8     1713.35     1614.57     23.27 o 
   6  -2   8      227.17      234.12      5.86 o 
   7  -2   8        3.63        3.13      1.31 o 
   8  -2   8      527.77      535.08     10.35 o 
   9  -2   8      169.39      165.03      6.10 o 
  10  -2   8       28.78       23.16      5.15 o 
  -7  -1   8      205.01      224.66      7.02 o 
  -6  -1   8       18.18       18.01      3.12 o 
  -5  -1   8       79.96       86.11      4.08 o 
  -4  -1   8     2064.09     1961.69     24.81 o 
  -3  -1   8      348.37      339.31      6.29 o 
  -2  -1   8       52.37       51.60      1.75 o 
  -1  -1   8      863.54      844.13      9.41 o 
   0  -1   8      846.56      874.00     12.89 o 
   1  -1   8      338.66      358.97      4.66 o 
   2  -1   8     3803.96     3760.82     49.52 o 
   3  -1   8      955.08      925.99     14.00 o 
   4  -1   8      118.70      119.10      5.68 o 
   5  -1   8      189.40      191.24      4.71 o 
   6  -1   8      235.02      221.51      5.39 o 
   7  -1   8      107.06      120.27      3.97 o 
   8  -1   8      421.54      420.79      8.64 o 
   9  -1   8        5.88        4.19      1.53 o 
  10  -1   8      102.37       82.71      6.98 o 
  -7   0   8       18.65       22.79      2.66 o 
  -6   0   8      247.14      244.95      6.95 o 
  -5   0   8      133.52      121.84      6.87 o 
  -4   0   8       35.94       46.81      5.86 o 
  -3   0   8     1229.13     1110.46     18.33 o 
  -2   0   8        3.54        4.75      0.97 o 
  -1   0   8      255.22      243.80      4.20 o 
   0   0   8     1671.23     1811.02     18.22 o 
   1   0   8     1622.97     1636.47     17.60 o 
   2   0   8      470.43      519.73      8.69 o 
   3   0   8      503.09      494.81      8.43 o 
   4   0   8       79.23       77.35      2.81 o 
   5   0   8      664.56      656.53     10.86 o 
   6   0   8     1842.93     1745.26     24.96 o 
   7   0   8      282.97      270.85      6.18 o 
   8   0   8      678.58      641.65     11.51 o 
   9   0   8      647.45      634.63     11.72 o 
  10   0   8      302.55      289.30      9.23 o 
  -7   1   8      707.84      700.37     15.62 o 
  -6   1   8       25.18       24.80      2.18 o 
  -5   1   8       11.95       11.82      2.31 o 
  -4   1   8      772.45      725.53     18.19 o 
  -3   1   8      229.41      180.22      4.15 o 
  -2   1   8      141.00      110.91      4.20 o 
  -1   1   8     1607.47     1631.93     16.65 o 
   0   1   8      191.80      206.58      3.74 o 
   1   1   8       53.80       52.56      1.50 o 
   2   1   8      556.64      553.55      9.24 o 
   3   1   8       63.59       77.39      8.04 o 
   4   1   8       37.19       36.60      1.98 o 
   5   1   8     1860.03     1787.76     25.08 o 
   6   1   8     1828.79     1742.46     24.82 o 
   7   1   8      522.73      504.49      9.30 o 
   8   1   8      130.94      132.69      4.22 o 
   9   1   8       70.13       67.10      3.24 o 
  10   1   8      135.74      133.58      7.44 o 
  -7   2   8        3.58        6.13      1.43 o 
  -6   2   8      397.55      375.79      7.24 o 
  -5   2   8       15.78       13.65      1.57 o 
  -4   2   8        4.36        1.54      1.06 o 
  -3   2   8      846.54      856.57     22.95 o 
  -2   2   8      535.01      541.59      8.26 o 
  -1   2   8      627.13      626.43      7.33 o 
   0   2   8      414.77      422.09      5.41 o 
   1   2   8       39.78       26.13      1.10 o 
   2   2   8      310.76      315.83      4.84 o 
   3   2   8     1079.71     1110.00     16.18 o 
   4   2   8       40.30       32.77      1.99 o 
   5   2   8     1541.00     1518.03     21.60 o 
   6   2   8      128.58      126.24      3.75 o 
   7   2   8      160.38      151.53      4.32 o 
   8   2   8      550.89      528.58      9.85 o 
   9   2   8      352.83      371.04     16.99 o 
  10   2   8        5.14        7.93      2.07 o 
  -7   3   8      237.19      235.56      7.30 o 
  -6   3   8      403.88      422.04      7.92 o 
  -5   3   8       21.98       21.16      1.86 o 
  -4   3   8     2383.95     2329.53     28.96 o 
  -3   3   8      114.58      110.48      3.16 o 
  -2   3   8      390.49      389.01      6.59 o 
  -1   3   8      560.59      539.91      8.12 o 
   0   3   8      314.67      306.74      4.24 o 
   1   3   8      255.53      268.24      4.34 o 
   2   3   8      945.30      894.40      9.51 o 
   3   3   8        4.64        7.65      1.44 o 
   4   3   8      238.86      228.89      4.93 o 
   5   3   8      452.69      429.70      7.79 o 
   6   3   8       50.02       46.67      2.33 o 
   7   3   8      274.07      276.66      6.10 o 
   8   3   8      301.14      309.39      6.83 o 
   9   3   8      172.52      181.39      7.11 o 
  10   3   8       97.48      110.73      5.25 o 
  -7   4   8       73.52       74.72      6.80 o 
  -6   4   8      247.42      226.20      5.46 o 
  -5   4   8      179.80      163.35      6.02 o 
  -4   4   8       20.81       19.85      1.77 o 
  -3   4   8      395.69      375.24      6.67 o 
  -2   4   8      182.37      182.97      5.10 o 
  -1   4   8      243.37      250.36      4.73 o 
   0   4   8     3424.24     3577.99     36.08 o 
   1   4   8      981.32      960.39     10.30 o 
   2   4   8     1396.91     1531.40     15.52 o 
   3   4   8      507.73      517.78      6.43 o 
   4   4   8      402.67      400.95      7.33 o 
   5   4   8        6.21        5.73      1.18 o 
   6   4   8     1038.23     1008.05     15.42 o 
   7   4   8      166.60      173.73      7.24 o 
   8   4   8      169.87      171.55      5.18 o 
   9   4   8       98.78      103.41      4.17 o 
  10   4   8       10.39       13.60      3.68 o 
  -7   5   8      749.49      683.75     24.45 o 
  -6   5   8       14.81       11.63      1.67 o 
  -5   5   8      179.53      176.09      4.58 o 
  -4   5   8      726.25      702.60     10.87 o 
  -3   5   8      221.15      222.37      4.81 o 
  -2   5   8      702.36      685.33     10.13 o 
  -1   5   8     6171.41     6011.43    163.12 o 
   0   5   8     1032.17     1005.70     28.52 o 
   1   5   8      538.41      565.36      6.68 o 
   2   5   8     1553.99     1551.43     15.85 o 
   3   5   8       66.23       74.14      1.94 o 
   4   5   8      276.92      293.68      4.74 o 
   5   5   8     2473.55     2490.00     36.64 o 
   6   5   8      255.06      252.26      6.11 o 
   7   5   8      199.76      206.01      5.63 o 
   8   5   8      241.23      230.31      6.19 o 
   9   5   8        2.81        0.25      1.54 o 
  10   5   8        1.72        1.10      2.39 o 
  -6   6   8       49.21       43.27      2.85 o 
  -5   6   8        3.14        2.39      1.13 o 
  -4   6   8       76.19       68.07      2.76 o 
  -3   6   8      619.58      593.04      9.42 o 
  -2   6   8     1355.43     1341.74     20.53 o 
  -1   6   8       15.49       18.43      1.96 o 
   0   6   8       17.45       17.11      1.44 o 
   1   6   8        7.83       10.72      2.02 o 
   2   6   8        9.81       11.38      0.92 o 
   3   6   8     1150.99     1174.07     12.43 o 
   4   6   8      992.47      987.38     11.95 o 
   5   6   8       89.44       94.44      3.45 o 
   6   6   8       70.05       72.15      4.25 o 
   7   6   8      105.06      101.80      4.12 o 
   8   6   8       86.61       77.52      5.51 o 
   9   6   8      334.08      336.05     10.60 o 
  10   6   8      276.42      284.46     10.00 o 
  -6   7   8      167.83      157.75      4.75 o 
  -5   7   8        3.39        1.81      1.14 o 
  -4   7   8      897.92      839.11     12.76 o 
  -3   7   8       18.20       21.68      2.20 o 
  -2   7   8       43.85       40.60      2.21 o 
  -1   7   8       18.18       13.74      1.44 o 
   0   7   8     1991.50     1955.12     38.79 o 
   1   7   8        9.45        9.44      2.29 o 
   2   7   8     3705.58     3812.39     36.99 o 
   3   7   8      442.83      458.94      6.03 o 
   4   7   8      293.90      301.21      4.82 o 
   5   7   8       94.16       99.06      3.35 o 
   6   7   8       61.03       63.33      3.15 o 
   7   7   8       38.48       39.89      4.96 o 
   8   7   8     1153.89     1151.16     33.08 o 
   9   7   8      192.13      187.76      7.69 o 
  -5   8   8      271.20      271.81      6.28 o 
  -4   8   8        8.93        7.54      1.50 o 
  -3   8   8      228.48      207.69      4.91 o 
  -2   8   8       26.67       28.66      2.04 o 
  -1   8   8      392.44      400.31      6.94 o 
   0   8   8       57.00       54.97      2.30 o 
   1   8   8     1799.46     1787.61     30.30 o 
   2   8   8       59.76       63.00      2.10 o 
   3   8   8       74.79       74.17      2.04 o 
   4   8   8       10.84       12.65      1.27 o 
   5   8   8       45.65       49.94      2.64 o 
   6   8   8      458.51      463.83     11.83 o 
   7   8   8      264.76      273.82      8.74 o 
   8   8   8      756.20      754.94     17.95 o 
   9   8   8       93.58       81.79      6.98 o 
  -4   9   8      492.35      475.61      8.74 o 
  -3   9   8      128.73      115.06      3.68 o 
  -2   9   8      277.86      279.43      5.83 o 
  -1   9   8     1453.47     1416.96     19.87 o 
   0   9   8        2.82       12.88      2.33 o 
   1   9   8       29.29       31.70      4.03 o 
   2   9   8     1541.97     1508.97     20.43 o 
   3   9   8      222.42      228.50      3.91 o 
   4   9   8      166.35      168.98      3.53 o 
   5   9   8     1011.29     1017.33     13.24 o 
   6   9   8        3.46        4.50      1.82 o 
   7   9   8      204.73      210.64     11.40 o 
   8   9   8      365.20      380.29     17.09 o 
   9   9   8      108.97       95.03      6.98 o 
  -4  10   8      495.77      502.86      9.33 o 
  -3  10   8     1190.67     1175.13     16.85 o 
  -2  10   8      458.22      454.46      8.16 o 
  -1  10   8        1.34        1.89      1.27 o 
   0  10   8       28.33       24.94      4.88 o 
   1  10   8      382.07      389.13      7.24 o 
   2  10   8      267.05      279.74      5.58 o 
   3  10   8      751.95      761.38     11.89 o 
   4  10   8      471.03      496.83      7.59 o 
   5  10   8        4.81        4.33      1.03 o 
   6  10   8       77.93       81.33      4.37 o 
   7  10   8      168.83      172.75      6.75 o 
   8  10   8        4.47        8.09      2.94 o 
  -3  11   8        6.84        9.31      1.92 o 
  -2  11   8       55.75       56.99      4.80 o 
  -1  11   8      117.78      107.46      3.72 o 
   0  11   8       71.24       70.65      3.01 o 
   1  11   8      185.45      201.83      4.96 o 
   2  11   8     2020.35     1978.04     42.38 o 
   3  11   8      189.44      200.05      6.34 o 
   4  11   8       60.70       62.48      2.62 o 
   5  11   8      118.50      116.48      3.28 o 
   6  11   8        2.04        1.43      0.89 o 
   7  11   8       17.53       17.83      3.49 o 
   8  11   8      422.73      436.17     16.36 o 
  -2  12   8        0.69        0.43      1.98 o 
  -1  12   8      125.37      128.84      4.04 o 
   0  12   8      114.87      117.09      3.92 o 
   1  12   8      257.06      278.06     11.12 o 
   2  12   8       50.17       50.05      4.60 o 
   3  12   8       15.80       21.12      2.33 o 
   4  12   8       28.42       31.71      2.73 o 
   5  12   8       65.14       66.50      2.90 o 
   6  12   8       50.41       56.25      2.68 o 
   7  12   8      822.83      785.58     24.26 o 
   0  13   8        5.67        8.08      1.81 o 
   1  13   8        9.24       12.24      1.95 o 
   2  13   8        2.46        3.58      1.49 o 
   3  13   8      152.06      160.00      5.52 o 
   4  13   8       73.26       76.77      4.04 o 
   5  13   8      554.46      570.34     17.46 o 
   6  13   8       42.92       49.31      3.22 o 
   3  14   8      145.84      164.87      8.45 o 
   4  14   8      707.76      731.36     21.51 o 
  -1  -9   9       50.84       48.07      5.07 o 
   0  -9   9      286.30      274.79     13.33 o 
   1  -9   9      102.04      113.77      8.27 o 
   2  -9   9        2.08       -1.47      2.21 o 
   3  -9   9       35.38       34.19      5.51 o 
  -3  -8   9      152.68      175.82     22.33 o 
  -2  -8   9       28.42       55.51      5.88 o 
  -1  -8   9      342.39      340.74     11.44 o 
   0  -8   9        1.06        2.63      4.96 o 
   1  -8   9        3.44        2.53      2.22 o 
   2  -8   9      219.69      218.61      8.29 o 
   3  -8   9       70.12       83.45      6.98 o 
   4  -8   9        1.16        0.55      2.39 o 
   5  -8   9      621.02      560.97     21.32 o 
  -5  -7   9       20.85       26.65      4.96 o 
  -4  -7   9      131.90      145.22      8.63 o 
  -3  -7   9      642.24      665.42     12.39 o 
  -2  -7   9      360.37      359.76     11.15 o 
  -1  -7   9      218.55      248.84      9.27 o 
   0  -7   9      378.17      364.90     13.60 o 
   1  -7   9       68.91       64.58      4.45 o 
   2  -7   9       40.01       35.96      3.69 o 
   3  -7   9      674.72      658.42     16.51 o 
   4  -7   9      390.10      407.10      8.60 o 
   5  -7   9      236.35      239.39     11.49 o 
   6  -7   9        1.23        0.61      1.54 o 
  -5  -6   9       13.23       11.48      1.92 o 
  -4  -6   9      986.68      986.85     13.90 o 
  -3  -6   9       70.25       78.44      9.61 o 
  -2  -6   9        5.83        5.05      1.60 o 
  -1  -6   9      554.58      567.50     14.79 o 
   0  -6   9        5.87        4.01      2.25 o 
   1  -6   9       45.06       46.03      4.00 o 
   2  -6   9     1583.35     1584.58     25.18 o 
   3  -6   9       46.11       47.66      2.75 o 
   4  -6   9        2.95        3.32      1.31 o 
   5  -6   9      178.63      174.28      5.19 o 
   6  -6   9       12.63       15.77      3.93 o 
   7  -6   9       32.31       34.37      4.96 o 
  -5  -5   9      396.32      420.20     10.14 o 
  -4  -5   9       64.99       73.06      3.23 o 
  -3  -5   9       51.30       51.70      3.40 o 
  -2  -5   9        5.35        5.76      1.75 o 
  -1  -5   9      183.32      180.20      7.02 o 
   0  -5   9      994.79     1024.06     21.85 o 
   1  -5   9      927.34      943.12     14.85 o 
   2  -5   9      249.07      242.15      5.68 o 
   3  -5   9      107.92      104.60      3.66 o 
   4  -5   9      138.31      132.07      4.26 o 
   5  -5   9        9.68        5.22      1.43 o 
   6  -5   9      568.90      530.94     10.42 o 
   7  -5   9      468.70      471.48     13.16 o 
   8  -5   9      130.92      115.61      8.82 o 
  -6  -4   9       16.15       19.65      2.72 o 
  -5  -4   9       10.98       11.21      2.20 o 
  -4  -4   9      657.11      687.65     10.79 o 
  -3  -4   9      162.15      167.62      5.57 o 
  -2  -4   9       74.90       74.80      2.62 o 
  -1  -4   9      954.65      977.90     12.83 o 
   0  -4   9      106.47      111.04      3.48 o 
   1  -4   9      254.90      261.41      5.77 o 
   2  -4   9      293.75      303.05      6.39 o 
   3  -4   9      112.92      114.44      3.76 o 
   4  -4   9      496.40      452.57      8.73 o 
   5  -4   9     1305.40     1291.94     19.87 o 
   6  -4   9      285.71      278.14      6.70 o 
   7  -4   9      233.37      229.84      6.21 o 
   8  -4   9      234.62      241.22      8.08 o 
  -6  -3   9        3.57        3.62      2.03 o 
  -5  -3   9       14.52       14.41      2.94 o 
  -4  -3   9      668.33      677.79     11.48 o 
  -3  -3   9      695.15      704.95     15.61 o 
  -2  -3   9      408.76      412.78      9.67 o 
  -1  -3   9        9.81        8.62      0.98 o 
   0  -3   9       22.80       14.95      2.21 o 
   1  -3   9        7.56        8.37      1.40 o 
   2  -3   9     1571.94     1517.69     21.88 o 
   3  -3   9      855.36      842.51     13.43 o 
   4  -3   9      518.88      513.69      9.41 o 
   5  -3   9       15.44       18.11      1.91 o 
   6  -3   9        3.16        3.61      1.31 o 
   7  -3   9      124.63      128.65      4.43 o 
   8  -3   9       37.74       38.25      3.33 o 
   9  -3   9      385.65      360.26     15.81 o 
  -6  -2   9      117.52      124.07      6.98 o 
  -5  -2   9      390.01      382.81      9.29 o 
  -4  -2   9      986.35      974.13     17.41 o 
  -3  -2   9       74.61       70.82      3.63 o 
  -2  -2   9        1.62        1.31      2.59 o 
  -1  -2   9     1097.55     1101.36     16.85 o 
   0  -2   9     1028.82     1054.56     13.09 o 
   1  -2   9       74.85       80.31      2.95 o 
   2  -2   9     2436.34     2459.46     33.51 o 
   3  -2   9      116.59      114.87      5.14 o 
   4  -2   9      119.96      122.41      3.80 o 
   5  -2   9      269.16      268.41      6.12 o 
   6  -2   9       21.81       23.69      2.16 o 
   7  -2   9        1.88        1.33      1.26 o 
   8  -2   9     1169.62     1159.76     18.74 o 
   9  -2   9       35.48       45.22      3.63 o 
  -6  -1   9      231.22      215.82      6.69 o 
  -5  -1   9      287.52      292.33      8.36 o 
  -4  -1   9       69.55       80.32      5.15 o 
  -3  -1   9      384.82      375.65      8.19 o 
  -2  -1   9      532.02      513.42     10.42 o 
  -1  -1   9      878.43      913.75     10.23 o 
   0  -1   9      505.11      520.08      7.98 o 
   1  -1   9     5856.59     5854.48     75.96 o 
   2  -1   9      508.98      507.78      8.84 o 
   3  -1   9       30.07       28.41      2.01 o 
   4  -1   9        6.04        7.64      1.69 o 
   5  -1   9      385.40      368.98      7.37 o 
   6  -1   9      523.21      511.18      9.47 o 
   7  -1   9     1376.32     1326.45     20.35 o 
   8  -1   9       58.72       54.28      3.21 o 
   9  -1   9        8.99       12.16      2.20 o 
  -6   0   9       31.26       32.19      2.92 o 
  -5   0   9        5.31        4.96      1.54 o 
  -4   0   9      283.71      250.35      5.41 o 
  -3   0   9       90.45       90.40      2.94 o 
  -2   0   9       95.71       85.34      2.40 o 
  -1   0   9     1748.56     1741.65     17.87 o 
   0   0   9        8.35       12.75      0.97 o 
   1   0   9        1.61        1.77      1.28 o 
   2   0   9     2799.47     2860.17     38.28 o 
   3   0   9      726.80      743.89     11.87 o 
   4   0   9       19.52       18.35      1.73 o 
   5   0   9     2111.55     2084.61     29.23 o 
   6   0   9        0.77        0.77      1.10 o 
   7   0   9        7.25       11.25      1.70 o 
   8   0   9      229.06      215.83      5.78 o 
   9   0   9       88.52       97.04      4.59 o 
  10   0   9      170.62      158.62     10.11 o 
  -6   1   9       44.30       50.12      3.57 o 
  -5   1   9       18.47       17.27      5.47 o 
  -4   1   9      609.22      616.11     24.65 o 
  -3   1   9      733.38      684.32     11.51 o 
  -2   1   9      425.26      497.54      7.88 o 
  -1   1   9      323.73      305.08      4.38 o 
   0   1   9       19.67       22.57      2.41 o 
   1   1   9       62.46       67.43      3.71 o 
   2   1   9     1443.14     1440.58     20.55 o 
   3   1   9      906.20      897.59     13.81 o 
   4   1   9     1087.93     1062.11     15.94 o 
   5   1   9      112.91      104.30      3.40 o 
   6   1   9      115.40      104.12      3.55 o 
   7   1   9      407.35      388.31      7.91 o 
   8   1   9      112.24      105.20      3.90 o 
   9   1   9      348.40      348.15      7.90 o 
  10   1   9      205.05      222.32      8.05 o 
  -6   2   9      124.14      113.70      5.39 o 
  -5   2   9      342.82      316.26     21.30 o 
  -4   2   9      832.91      772.77     18.63 o 
  -3   2   9        4.22        3.91      1.11 o 
  -2   2   9        6.38        9.69      1.26 o 
  -1   2   9        3.42       10.95      3.36 o 
   0   2   9      605.45      648.64      8.01 o 
   1   2   9      885.16      848.27      9.30 o 
   2   2   9     2934.00     2934.46     45.19 o 
   3   2   9      105.00       97.93      3.25 o 
   4   2   9      162.16      161.75      4.16 o 
   5   2   9     1023.94      994.18     15.27 o 
   6   2   9       53.38       52.32      2.59 o 
   7   2   9        1.25        1.27      1.16 o 
   8   2   9      693.18      691.18     12.27 o 
   9   2   9       29.37       32.89      2.92 o 
  10   2   9        2.28        3.10      2.07 o 
  -6   3   9      265.13      260.22     12.04 o 
  -5   3   9      134.45      119.97      4.36 o 
  -4   3   9      252.21      251.43      5.73 o 
  -3   3   9       26.51       23.03      1.87 o 
  -2   3   9      152.26      159.72      4.22 o 
  -1   3   9      921.42     1025.49     14.35 o 
   0   3   9      591.51      582.06      6.92 o 
   1   3   9      841.94      865.10      9.51 o 
   2   3   9        3.75        4.18      1.24 o 
   3   3   9       19.37       22.86      4.00 o 
   4   3   9      254.46      240.74      5.34 o 
   5   3   9     1164.04     1159.00     17.32 o 
   6   3   9      129.28      130.59      3.92 o 
   7   3   9     1413.59     1365.06     20.55 o 
   8   3   9       16.47       16.06      1.91 o 
   9   3   9       42.38       44.57      3.24 o 
  10   3   9      269.61      279.20     10.57 o 
  -6   4   9      112.85      123.47      5.52 o 
  -5   4   9        9.21        8.08      1.35 o 
  -4   4   9       57.12       54.13      3.21 o 
  -3   4   9      122.30      124.25      7.11 o 
  -2   4   9     1859.84     1798.27     39.58 o 
  -1   4   9      751.18      747.88     15.82 o 
   0   4   9       27.06       26.46      1.82 o 
   1   4   9      144.92      147.80      5.94 o 
   2   4   9      407.40      416.25      6.19 o 
   3   4   9       11.88       10.87      1.78 o 
   4   4   9      302.69      265.59      5.74 o 
   5   4   9      361.05      357.02      7.04 o 
   6   4   9       26.52       26.31      2.03 o 
   7   4   9        1.39        2.51      1.19 o 
   8   4   9      562.16      570.69     16.45 o 
   9   4   9       44.91       42.54      3.13 o 
  10   4   9       10.70       14.89      3.68 o 
  -6   5   9       52.76       55.00      4.15 o 
  -5   5   9       94.38       89.31      3.32 o 
  -4   5   9      364.46      332.76      6.63 o 
  -3   5   9      690.23      676.72     15.59 o 
  -2   5   9      805.31      781.11     11.44 o 
  -1   5   9      193.77      195.33      4.33 o 
   0   5   9       20.50       22.25      1.86 o 
   1   5   9      316.31      324.20      5.03 o 
   2   5   9     1552.59     1613.67     16.67 o 
   3   5   9      439.33      433.86      6.36 o 
   4   5   9     2543.69     2574.33     34.92 o 
   5   5   9      172.44      170.68      4.51 o 
   6   5   9       52.08       51.55      2.67 o 
   7   5   9      135.97      133.92      4.60 o 
   8   5   9      339.87      325.99      7.89 o 
   9   5   9        2.18        2.57      1.82 o 
  10   5   9      164.22      169.37      7.51 o 
  -5   6   9      127.33      119.83      3.93 o 
  -4   6   9      157.89      151.69      4.24 o 
  -3   6   9       14.48       11.75      1.52 o 
  -2   6   9      371.50      356.25     16.26 o 
  -1   6   9      219.55      200.40      4.53 o 
   0   6   9      101.98      112.58      3.12 o 
   1   6   9      733.50      738.03     10.46 o 
   2   6   9     1021.65     1035.01     11.26 o 
   3   6   9       20.07       21.04      1.17 o 
   4   6   9      964.95      966.57     17.09 o 
   5   6   9      146.73      154.18      7.40 o 
   6   6   9      257.05      260.90      6.51 o 
   7   6   9      285.16      279.88      6.98 o 
   8   6   9      943.12      983.10     49.76 o 
   9   6   9        4.10        3.08      2.67 o 
  -5   7   9       21.33       23.45      2.12 o 
  -4   7   9      383.58      356.20      7.07 o 
  -3   7   9       86.35       87.76      3.15 o 
  -2   7   9       44.42       35.26      2.19 o 
  -1   7   9      714.12      681.53     18.23 o 
   0   7   9        7.91       13.39      3.02 o 
   1   7   9       27.90       31.10      1.91 o 
   2   7   9     2141.52     2167.08     24.04 o 
   3   7   9      425.52      430.41      5.66 o 
   4   7   9     1094.22     1082.28     20.73 o 
   5   7   9      970.57      995.74     16.71 o 
   6   7   9       32.78       36.76      2.76 o 
   7   7   9     1348.31     1361.54     42.52 o 
   8   7   9       86.05       85.79      5.29 o 
   9   7   9        4.35        6.23      2.53 o 
  -4   8   9       23.74       26.99      2.21 o 
  -3   8   9      162.88      161.61      4.45 o 
  -2   8   9      640.61      647.72     10.33 o 
  -1   8   9      488.93      473.70     19.13 o 
   0   8   9       55.13       54.85      4.37 o 
   1   8   9       75.90       71.71      2.58 o 
   2   8   9      258.38      262.46      5.16 o 
   3   8   9       12.14       11.18      1.12 o 
   4   8   9      139.89      152.90      3.62 o 
   5   8   9      167.07      164.99      7.91 o 
   7   8   9       38.17       43.48      4.00 o 
   8   8   9      492.31      493.97     13.63 o 
   9   8   9       96.31       94.80      5.70 o 
  -4   9   9      196.62      183.98      6.18 o 
  -3   9   9      123.80      122.01      3.94 o 
  -2   9   9       66.23       71.20      2.93 o 
  -1   9   9      242.63      229.14      5.28 o 
   0   9   9       13.42       12.41      1.56 o 
   1   9   9      292.57      288.35      5.74 o 
   2   9   9       36.37       40.75      2.15 o 
   3   9   9      109.37      117.16      3.38 o 
   4   9   9       28.46       29.64      1.69 o 
   5   9   9      320.60      331.53     10.37 o 
   6   9   9        2.33        1.06      1.75 o 
   7   9   9      461.94      449.95     16.54 o 
   8   9   9      247.12      248.14     11.95 o 
  -3  10   9       13.84       11.03      1.72 o 
  -2  10   9      732.99      733.78     11.76 o 
  -1  10   9       87.67       80.65      4.35 o 
   0  10   9       36.98       34.13      3.01 o 
   1  10   9      414.54      429.96      7.64 o 
   2  10   9      215.02      214.68      5.01 o 
   3  10   9      241.51      233.59      8.62 o 
   4  10   9      260.24      259.51      5.11 o 
   5  10   9      125.73      127.63      5.16 o 
   6  10   9       64.78       55.45      3.66 o 
   7  10   9      270.32      266.84     10.48 o 
   8  10   9       74.74       74.07      6.07 o 
  -2  11   9        3.32        1.46      1.19 o 
  -1  11   9      468.83      465.44     14.85 o 
   0  11   9      283.63      284.17      6.32 o 
   1  11   9        4.91        4.20      1.35 o 
   2  11   9      269.58      262.45     15.47 o 
   3  11   9      449.54      435.33      9.55 o 
   4  11   9      120.14      123.79      4.42 o 
   5  11   9      137.93      146.33      5.67 o 
   6  11   9       13.93       22.01      3.58 o 
   7  11   9       10.74       14.15      3.31 o 
  -2  12   9      238.75      234.00     13.60 o 
  -1  12   9       24.37       23.29      2.87 o 
   0  12   9        1.56        1.23      1.31 o 
   1  12   9      522.88      565.97     19.67 o 
   2  12   9       25.54       22.32      2.40 o 
   3  12   9        2.42        1.91      1.47 o 
   4  12   9      502.14      518.46     11.58 o 
   5  12   9      155.45      150.54      7.35 o 
   6  12   9        0.87       -0.92      2.21 o 
   7  12   9       90.70      121.31      7.72 o 
  -1  13   9      604.93      147.59     27.94 o 
   0  13   9      184.00      204.57      9.19 o 
   1  13   9       70.58       73.52      5.51 o 
   2  13   9       48.69       47.61      4.78 o 
   3  13   9       16.43       16.17      2.20 o 
   4  13   9       10.01       12.31      2.76 o 
   5  13   9      240.69      268.35     10.66 o 
  -1  -8  10      138.29      136.49      7.58 o 
   0  -8  10       49.61       45.67      5.34 o 
   1  -8  10      108.44       98.92      6.49 o 
   2  -8  10      204.36      209.35     11.21 o 
   3  -8  10       71.29       79.95      7.35 o 
  -3  -7  10        0.31        0.92      3.49 o 
  -2  -7  10      104.51      122.77      6.41 o 
  -1  -7  10        2.97        1.78      4.23 o 
   0  -7  10       73.95       60.56      5.37 o 
   1  -7  10      129.74      130.37      6.54 o 
   2  -7  10      602.33      592.08     15.59 o 
   3  -7  10        1.82        3.31      2.76 o 
   4  -7  10      202.88      215.23     11.58 o 
   5  -7  10        3.12        3.47      1.93 o 
  -4  -6  10      393.26      424.91      9.18 o 
  -3  -6  10      104.83      140.50     22.52 o 
  -2  -6  10        0.17       -3.08      3.49 o 
  -1  -6  10      170.16      158.20      7.48 o 
   0  -6  10      321.21      339.24     22.98 o 
   1  -6  10      478.45      487.69     13.26 o 
   2  -6  10      172.84      165.20      7.12 o 
   3  -6  10        2.57        2.45      1.62 o 
   4  -6  10        0.84        2.28      1.44 o 
   5  -6  10      496.08      466.88     12.22 o 
   6  -6  10      263.23      250.78      8.50 o 
  -5  -5  10       84.68       76.99      4.22 o 
  -4  -5  10       17.15       17.01      2.46 o 
  -3  -5  10       44.99       91.72      5.88 o 
  -2  -5  10      470.43      430.06     15.07 o 
  -1  -5  10      282.40      281.15      9.40 o 
   0  -5  10       17.59       15.34      2.87 o 
   1  -5  10      885.71      894.22     20.15 o 
   2  -5  10      302.04      306.84      6.85 o 
   3  -5  10       33.28       36.11      2.76 o 
   4  -5  10      678.70      661.56     11.98 o 
   5  -5  10      490.25      488.43      9.86 o 
   6  -5  10       13.43       13.10      2.09 o 
   7  -5  10       21.32       19.28      2.92 o 
  -5  -4  10        6.95        6.97      2.03 o 
  -4  -4  10       89.22       80.98      4.02 o 
  -3  -4  10      232.80      233.33      8.73 o 
  -2  -4  10      189.25      192.40      5.87 o 
  -1  -4  10      264.53      267.74      8.52 o 
   0  -4  10       11.45       12.89      2.51 o 
   1  -4  10      161.22      157.69      4.44 o 
   2  -4  10      895.16      902.59     14.60 o 
   3  -4  10      309.81      315.38      6.99 o 
   4  -4  10      797.43      748.45     12.87 o 
   5  -4  10       42.46       35.99      2.64 o 
   6  -4  10      100.16       89.99      3.80 o 
   7  -4  10      473.09      440.73     10.80 o 
  -5  -3  10      146.31      154.76      8.09 o 
  -4  -3  10       19.53       17.29      2.43 o 
  -3  -3  10       47.19       51.91      3.31 o 
  -2  -3  10      501.28      535.58      9.03 o 
  -1  -3  10        5.76        7.86      1.66 o 
   0  -3  10       45.48       46.27      2.78 o 
   1  -3  10      696.40      685.04     11.53 o 
   2  -3  10      207.81      212.33      5.28 o 
   3  -3  10      132.54      126.09      4.09 o 
   4  -3  10       98.48       92.91      3.51 o 
   5  -3  10       78.64       77.10      3.36 o 
   6  -3  10      159.81      149.51      4.78 o 
   7  -3  10      479.21      470.64      9.77 o 
   8  -3  10      394.36      406.09     10.40 o 
  -3  -2  10      264.73      271.48     10.11 o 
  -2  -2  10        9.83       15.47      1.44 o 
  -1  -2  10      606.15      628.74      9.72 o 
   0  -2  10        6.96        8.54      1.58 o 
   1  -2  10        2.85        3.24      1.19 o 
   2  -2  10     1086.04     1059.24     16.27 o 
   3  -2  10       81.33       82.34      3.27 o 
   4  -2  10      240.08      219.67      5.46 o 
   5  -2  10      553.64      532.92      9.95 o 
   6  -2  10        7.38        3.62      1.37 o 
   7  -2  10      241.50      244.22      6.35 o 
   8  -2  10      112.98      107.41      4.92 o 
  -6  -1  10       49.89       48.34      5.15 o 
  -5  -1  10      497.31      505.19     11.17 o 
  -4  -1  10       34.00       34.96      2.79 o 
  -3  -1  10       38.69       39.67      3.04 o 
  -2  -1  10      800.16      792.13     24.27 o 
  -1  -1  10       54.65       65.49      2.29 o 
   0  -1  10      151.50      167.22      5.14 o 
   1  -1  10      479.52      487.95      8.83 o 
   2  -1  10       22.54       25.95      2.07 o 
   3  -1  10       54.69       54.16      2.68 o 
   4  -1  10       97.10       98.11      3.52 o 
   5  -1  10        5.17        5.47      1.41 o 
   6  -1  10       93.30       81.03      3.39 o 
   7  -1  10      204.79      202.15      5.62 o 
   8  -1  10       48.14       42.00      3.03 o 
   9  -1  10       16.54       17.43      2.99 o 
  -6   0  10        8.49       10.48      3.12 o 
  -5   0  10      106.49      137.87      5.07 o 
  -4   0  10      316.26      295.60      7.10 o 
  -3   0  10      141.27      123.19      3.62 o 
  -2   0  10      164.15      146.39      3.67 o 
  -1   0  10      619.77      707.89      8.40 o 
   0   0  10       88.71       96.19      2.64 o 
   1   0  10       47.89       41.78      3.32 o 
   2   0  10      178.15      180.49      4.67 o 
   3   0  10     1582.00     1543.50     22.35 o 
   4   0  10      332.43      316.24      6.67 o 
   5   0  10     1391.39     1295.96     19.59 o 
   6   0  10       84.33       79.34      3.35 o 
   7   0  10      461.62      428.99      8.79 o 
   8   0  10      216.22      217.56      6.00 o 
   9   0  10       17.19       19.95      3.12 o 
  -6   1  10        2.38        0.00      2.21 o 
  -5   1  10       60.15       54.85      2.86 o 
  -4   1  10       99.51      103.84      3.49 o 
  -3   1  10       92.30      101.91      4.51 o 
  -2   1  10     2083.23     1986.27     24.79 o 
  -1   1  10       10.78       12.71      2.36 o 
   0   1  10       22.62       23.67      1.29 o 
   1   1  10      781.74      765.23     12.25 o 
   2   1  10      584.13      599.32     11.78 o 
   3   1  10      328.84      328.47      6.69 o 
   4   1  10     3038.63     2930.39     39.70 o 
   5   1  10      362.01      350.40      7.23 o 
   6   1  10       71.86       66.46      3.06 o 
   7   1  10      353.45      342.79      7.53 o 
   8   1  10       84.99       75.96      3.47 o 
   9   1  10       26.26       31.02      3.51 o 
  -6   2  10        5.01        2.94      2.57 o 
  -5   2  10       32.88       25.28      9.44 o 
  -4   2  10      361.63      354.31     12.76 o 
  -3   2  10      197.36      195.36      4.71 o 
  -2   2  10        7.21        3.73      1.14 o 
  -1   2  10      618.90      582.36      8.82 o 
   0   2  10       89.45       93.27      2.20 o 
   1   2  10        8.75        8.55      1.45 o 
   2   2  10      232.28      256.27      8.93 o 
   3   2  10      759.39      744.36     12.13 o 
   4   2  10        2.89        3.64      1.27 o 
   5   2  10      162.63      153.79      4.37 o 
   6   2  10       16.08       17.19      1.86 o 
   7   2  10       62.48       59.16      2.98 o 
   8   2  10      224.54      206.92      5.71 o 
   9   2  10       56.49       62.64      3.62 o 
  10   2  10      250.68      264.86     12.13 o 
  -6   3  10      259.55      241.89     12.31 o 
  -5   3  10      714.03      707.26     30.72 o 
  -4   3  10       28.84       34.06      2.59 o 
  -3   3  10        4.64        3.84      2.52 o 
  -2   3  10      740.90      711.67     10.69 o 
  -1   3  10      711.20      679.09     13.56 o 
   0   3  10        2.21        6.83      3.76 o 
   1   3  10      383.59      409.89      6.16 o 
   2   3  10        2.15        4.09      2.00 o 
   3   3  10        1.05        2.90      1.57 o 
   4   3  10      678.35      675.69     11.31 o 
   5   3  10      175.70      161.66      4.46 o 
   6   3  10       63.76       62.05      2.90 o 
   7   3  10      630.02      606.68     11.07 o 
   8   3  10      329.43      303.35      7.11 o 
   9   3  10       62.07       59.48      4.34 o 
  10   3  10      198.63      215.05     10.66 o 
  -6   4  10      208.23      186.38     11.03 o 
  -5   4  10       21.41       25.28      7.00 o 
  -4   4  10      292.88      281.08      7.76 o 
  -3   4  10       16.10       15.08      1.68 o 
  -2   4  10      535.45      517.72     10.38 o 
  -1   4  10      842.63      865.41     12.32 o 
   0   4  10      497.17      503.90      7.87 o 
   1   4  10       77.29       77.98      1.97 o 
   2   4  10      391.77      391.51      7.41 o 
   3   4  10      181.17      172.49      5.32 o 
   4   4  10      154.06      143.86      4.23 o 
   5   4  10      658.16      658.82     11.25 o 
   6   4  10      246.72      237.31      5.74 o 
   7   4  10       52.67       51.25      2.88 o 
   8   4  10      135.86      133.66      4.98 o 
   9   4  10      402.59      386.73     11.61 o 
  10   4  10      157.89      149.43      8.82 o 
  -5   5  10      268.92      260.71      6.17 o 
  -4   5  10      472.76      462.01     18.07 o 
  -3   5  10      156.90      144.47      5.54 o 
  -2   5  10     2373.78     2303.16     55.08 o 
  -1   5  10      127.28      126.43      3.52 o 
   0   5  10      137.43      144.96      7.36 o 
   1   5  10      458.83      462.42      7.33 o 
   2   5  10      204.70      207.92      3.95 o 
   3   5  10      207.19      209.36      5.05 o 
   4   5  10     2048.27     2016.12     32.69 o 
   5   5  10        5.87        6.62      1.55 o 
   6   5  10      223.21      213.21      5.39 o 
   7   5  10      117.47      129.74      7.15 o 
   8   5  10       41.00       34.79      3.04 o 
   9   5  10       74.43       72.90      3.95 o 
  -5   6  10       72.82       77.81      5.64 o 
  -4   6  10       92.86       82.37      3.31 o 
  -3   6  10      219.55      205.21      5.13 o 
  -2   6  10       16.63       20.23      1.85 o 
  -1   6  10      210.79      213.05      7.88 o 
   0   6  10       28.68       30.89      1.96 o 
   1   6  10       37.36       39.62      1.95 o 
   2   6  10     1358.53     1438.21     16.70 o 
   3   6  10      784.26      789.81     12.67 o 
   4   6  10      122.98      142.12      6.51 o 
   5   6  10        7.54        7.86      1.58 o 
   6   6  10       85.99       86.59      3.82 o 
   7   6  10       18.84       16.69      2.29 o 
   8   6  10      494.82      508.71     10.90 o 
   9   6  10      182.36      197.79      8.29 o 
  -4   7  10      104.22      109.71      3.77 o 
  -3   7  10        3.09        3.19      2.30 o 
  -2   7  10      260.07      255.39      6.00 o 
  -1   7  10      353.83      332.20      6.55 o 
   0   7  10      367.51      373.06      6.73 o 
   1   7  10     2663.37     2682.59     32.52 o 
   2   7  10       96.34      107.91      3.18 o 
   3   7  10       12.17       14.40      2.22 o 
   4   7  10      363.01      361.18      7.33 o 
   5   7  10       39.60       37.00      3.37 o 
   6   7  10      409.33      409.93     10.06 o 
   7   7  10     1381.11     1417.00     35.76 o 
   8   7  10       80.22       79.41      5.21 o 
   9   7  10      109.79      120.04      6.54 o 
  -4   8  10       34.59       34.04      2.48 o 
  -3   8  10        8.07        5.80      2.31 o 
  -2   8  10      340.72      314.90      9.19 o 
  -1   8  10      488.14      472.03      8.30 o 
   0   8  10      523.41      529.75      8.77 o 
   1   8  10      170.72      171.98      4.23 o 
   2   8  10       95.49      105.54      3.30 o 
   3   8  10        7.95        8.84      3.86 o 
   4   8  10      161.47      162.06      4.80 o 
   5   8  10      439.65      450.58     11.05 o 
   6   8  10      258.26      261.54      6.75 o 
   7   8  10        0.72        1.71      2.01 o 
   8   8  10       61.41       57.53      4.86 o 
   9   8  10       66.80       61.05      5.23 o 
  -3   9  10       98.31      107.82      3.85 o 
  -2   9  10      409.89      391.36     15.11 o 
  -1   9  10        2.85        6.17      1.41 o 
   0   9  10        1.48        0.67      2.04 o 
   1   9  10       34.08       36.28      2.49 o 
   2   9  10      797.14      802.00     12.57 o 
   3   9  10       10.99       13.39      1.94 o 
   4   9  10      697.30      734.17     16.52 o 
   5   9  10       92.77      100.79      4.18 o 
   6   9  10        2.60        3.47      1.94 o 
   7   9  10      133.92      156.02      6.78 o 
   8   9  10       52.16       58.48      5.06 o 
  -2  10  10       13.25       12.89      4.32 o 
  -1  10  10       53.90       52.10      2.89 o 
   0  10  10       26.66       24.95      8.37 o 
   1  10  10      808.70      836.26     12.52 o 
   2  10  10       46.02       51.91      4.27 o 
   3  10  10     1188.40     1184.55     17.05 o 
   4  10  10        7.92       10.84      4.41 o 
   5  10  10       60.87       65.99      6.07 o 
   6  10  10       71.72       79.59      6.98 o 
   7  10  10       55.71       60.66      6.62 o 
   8  10  10      140.46      162.30     11.21 o 
  -2  11  10      170.43      175.17     10.48 o 
  -1  11  10      161.35      158.13      8.64 o 
   0  11  10      440.00      470.54     11.91 o 
   1  11  10      844.19      850.99     17.19 o 
   2  11  10        2.74        2.02      1.12 o 
   3  11  10        9.99       11.26      5.75 o 
   4  11  10      514.03      537.44     15.81 o 
   6  11  10       37.23       46.87      4.60 o 
   7  11  10      259.60      283.06     12.13 o 
  -1  12  10      635.62      643.68     22.42 o 
   0  12  10      245.73      255.45     12.59 o 
   1  12  10       43.91       46.05      3.14 o 
   2  12  10       28.96       27.29      2.53 o 
   3  12  10       19.34       21.30      2.27 o 
   4  12  10      419.34      413.19     13.60 o 
   2  13  10      242.78      248.14     10.29 o 
   3  13  10      243.65      279.75     11.03 o 
   4  13  10     1241.97     1284.24     32.35 o 
  -1  -7  11       34.93       35.56      6.07 o 
   0  -7  11       16.65       21.26      4.60 o 
   1  -7  11       51.07       52.17      4.99 o 
   2  -7  11      378.07      381.16     12.09 o 
  -3  -6  11        1.36        1.10      2.94 o 
  -2  -6  11      176.19      171.93     18.66 o 
  -1  -6  11      166.04      162.53     18.56 o 
   0  -6  11       83.93       80.36      5.65 o 
   1  -6  11      322.17      320.84     10.49 o 
   2  -6  11       33.16       33.52      4.06 o 
   3  -6  11        2.78        0.64      2.34 o 
   4  -6  11      188.15      185.31      7.04 o 
   5  -6  11       55.38       57.16      5.33 o 
  -3  -5  11        3.20        0.37      2.76 o 
  -2  -5  11      546.72      485.92     35.11 o 
  -1  -5  11      873.63      857.74     20.34 o 
   0  -5  11      239.94      230.70      8.53 o 
   1  -5  11       73.36       90.00      5.23 o 
   2  -5  11      335.00      356.86     11.12 o 
   3  -5  11      104.99      103.71      4.73 o 
   4  -5  11       41.46       42.80      3.24 o 
   5  -5  11      335.53      335.32      8.53 o 
   6  -5  11      350.98      346.43     17.74 o 
  -4  -4  11      393.25      441.50     14.89 o 
  -2  -4  11      708.00      684.12     21.87 o 
  -1  -4  11       48.74       44.94     11.76 o 
   0  -4  11       11.23       13.75      2.64 o 
   1  -4  11      531.75      569.77     11.40 o 
   2  -4  11      173.99      177.20      5.09 o 
   3  -4  11      244.76      254.06      6.28 o 
   4  -4  11      968.46      975.69     17.70 o 
   5  -4  11       57.36       58.84      3.33 o 
   6  -4  11        2.84        1.39      1.59 o 
  -4  -3  11      139.63      139.87      8.27 o 
  -2  -3  11       94.70      111.20      6.98 o 
  -1  -3  11       74.41       78.48      6.07 o 
   0  -3  11       36.12       39.19      2.84 o 
   1  -3  11      633.12      619.51     10.98 o 
   2  -3  11      637.11      684.93     11.91 o 
   3  -3  11      566.58      527.30      9.96 o 
   4  -3  11       27.85       30.27      2.55 o 
   5  -3  11      118.54      120.65      4.36 o 
   6  -3  11       35.47       34.70      2.75 o 
   7  -3  11      112.01      116.62      7.08 o 
  -5  -2  11      372.42      397.60     10.84 o 
  -4  -2  11       19.73       24.15      2.60 o 
  -2  -2  11      602.98      635.41     89.88 o 
  -1  -2  11      290.76      303.25     11.79 o 
   0  -2  11      173.74      184.51      5.02 o 
   1  -2  11      551.58      574.59     10.27 o 
   2  -2  11       14.53       16.79      1.84 o 
   3  -2  11        1.93        4.09      1.44 o 
   4  -2  11      217.96      211.49      5.59 o 
   5  -2  11       41.72       44.55      2.90 o 
   6  -2  11      429.22      403.72      8.69 o 
   7  -2  11     1268.37     1245.10     20.14 o 
   8  -2  11      122.44      121.58     11.67 o 
  -5  -1  11      141.17      162.30      8.09 o 
  -4  -1  11       21.42       21.03      2.27 o 
  -3  -1  11        3.08        3.53      2.67 o 
  -2  -1  11      488.12      533.67      8.59 o 
  -1  -1  11      770.78      800.17     13.03 o 
   0  -1  11      198.60      193.14      6.27 o 
   1  -1  11       65.96       60.44      2.94 o 
   2  -1  11       29.60       27.15      2.64 o 
   3  -1  11        0.77        1.86      1.30 o 
   4  -1  11      572.38      542.77     10.07 o 
   5  -1  11      492.64      499.45      9.68 o 
   6  -1  11      231.94      222.05      5.96 o 
   7  -1  11        5.65        6.75      1.62 o 
   8  -1  11      146.56      128.12      7.27 o 
  -5   0  11      260.39      286.55     11.03 o 
  -4   0  11      187.95      204.09      6.17 o 
  -3   0  11      485.18      511.32      8.70 o 
  -2   0  11      884.48      933.26     13.20 o 
  -1   0  11      161.23      169.86      6.59 o 
   0   0  11       26.90       30.38      2.62 o 
   1   0  11      132.48      144.00      5.01 o 
   2   0  11      509.97      493.53      9.15 o 
   3   0  11      102.95      108.55      3.82 o 
   4   0  11      688.63      693.56     11.94 o 
   5   0  11       47.11       46.32      3.02 o 
   6   0  11        1.90        2.62      1.37 o 
   7   0  11       48.87       46.52      3.18 o 
   8   0  11       51.57       58.14      4.72 o 
  -5   1  11      167.30      171.86      8.09 o 
  -4   1  11      278.80      271.15      7.19 o 
  -3   1  11      131.71      142.74      4.10 o 
  -2   1  11      315.96      328.49      7.56 o 
  -1   1  11      275.16      278.83      7.15 o 
   0   1  11       65.33       65.07      2.86 o 
   1   1  11     1125.52     1162.53     17.54 o 
   2   1  11      730.80      732.56     14.11 o 
   3   1  11     2037.28     2019.44     28.54 o 
   4   1  11       21.00       20.79      2.05 o 
   5   1  11      178.11      173.28      4.94 o 
   6   1  11       27.01       22.33      2.24 o 
   7   1  11      534.26      497.94      9.94 o 
   8   1  11      243.80      244.32      6.50 o 
   9   1  11      721.75      732.23     19.85 o 
  -5   2  11      224.78      206.03     10.29 o 
  -4   2  11       48.99       53.89      3.83 o 
  -3   2  11       49.50       51.82      3.24 o 
  -2   2  11       92.48       88.87      3.06 o 
  -1   2  11      200.69      217.28      4.64 o 
   0   2  11      791.59      740.14     18.75 o 
   1   2  11     1009.81      999.52     15.44 o 
   2   2  11       68.90       61.41      4.21 o 
   3   2  11        5.65        7.67      1.98 o 
   4   2  11     1855.48     1839.89     26.39 o 
   5   2  11      722.97      701.50     12.11 o 
   6   2  11      238.01      224.77      5.78 o 
   7   2  11      627.21      602.77     11.29 o 
   8   2  11       49.29       48.36      3.29 o 
   9   2  11       38.96       33.91      3.70 o 
  -5   3  11       52.57       45.31      8.45 o 
  -4   3  11       34.33       37.62      2.59 o 
  -3   3  11        2.68        5.17      1.80 o 
  -2   3  11      695.45      727.75     11.13 o 
  -1   3  11      355.63      341.15      6.28 o 
   0   3  11       80.27      105.72      3.71 o 
   1   3  11       17.28       17.26      1.81 o 
   2   3  11        3.46        4.75      1.48 o 
   3   3  11        0.39        0.53      1.69 o 
   4   3  11     1349.48     1357.11     20.28 o 
   5   3  11      271.66      261.07      6.17 o 
   6   3  11      218.52      215.12      5.61 o 
   7   3  11       29.18       27.82      2.53 o 
   8   3  11      108.98      113.23      4.35 o 
   9   3  11      187.59      176.39      6.04 o 
  -5   4  11       24.75       32.04      3.22 o 
  -4   4  11      196.87      203.54     11.70 o 
  -3   4  11      417.51      397.31      7.59 o 
  -2   4  11      176.23      181.59      5.94 o 
  -1   4  11       34.30       38.12      2.12 o 
   0   4  11       20.12       23.36      1.67 o 
   1   4  11      115.67       87.58      5.66 o 
   2   4  11      627.00      646.31     10.93 o 
   3   4  11      783.99      764.46     12.65 o 
   4   4  11     1154.50     1145.93     17.65 o 
   5   4  11       28.13       27.01      2.21 o 
   6   4  11      104.61       93.17      3.68 o 
   7   4  11       59.91       62.23      3.33 o 
   8   4  11       27.25       27.41      2.90 o 
   9   4  11       61.16       64.95      3.97 o 
  -4   5  11      119.23      121.21      5.97 o 
  -3   5  11        1.34       -0.84      4.30 o 
  -2   5  11      736.39      738.03     11.44 o 
  -1   5  11      110.88       99.75      3.23 o 
   0   5  11        6.05        9.30      1.91 o 
   1   5  11      378.28      405.66     10.14 o 
   2   5  11      504.86      500.39     11.02 o 
   3   5  11      310.48      310.62      7.96 o 
   4   5  11      127.75      128.25      5.41 o 
   5   5  11       32.28       32.77      2.48 o 
   6   5  11        5.31        5.77      1.80 o 
   7   5  11      596.67      619.60     13.72 o 
   8   5  11      160.84      177.52      5.96 o 
   9   5  11      393.57      388.77      9.62 o 
  -4   6  11       96.19      102.39     11.48 o 
  -3   6  11       48.15       35.49      3.61 o 
  -2   6  11        6.97       10.05      3.42 o 
  -1   6  11      115.58      118.92      3.59 o 
   0   6  11      921.89      894.84     12.76 o 
   1   6  11      404.73      433.16     11.98 o 
   2   6  11       76.78       82.66      8.18 o 
   3   6  11      449.41      453.78     10.13 o 
   4   6  11       45.96       47.75      3.31 o 
   5   6  11       47.07       45.06      2.87 o 
   6   6  11      327.33      330.47     13.82 o 
   7   6  11      188.01      199.36      6.16 o 
   8   6  11        4.68        3.47      1.83 o 
   9   6  11       54.53       57.95      5.19 o 
  -4   7  11       14.36       10.66      3.12 o 
  -3   7  11        2.40        4.11      2.20 o 
  -2   7  11      149.72      146.32      7.45 o 
  -1   7  11      486.89      481.29     11.62 o 
   0   7  11      150.85      151.83      4.03 o 
   1   7  11      452.64      467.35      7.86 o 
   2   7  11       56.10       55.68      4.90 o 
   3   7  11      150.35      155.20      7.37 o 
   4   7  11      692.43      688.52     11.73 o 
   5   7  11      317.59      318.97     11.16 o 
   6   7  11      829.27      841.51     14.17 o 
   7   7  11      133.91      136.24      5.15 o 
   8   7  11       32.51       30.18      3.90 o 
  -3   8  11      186.40      181.05     16.42 o 
  -2   8  11       87.52       88.06      3.42 o 
  -1   8  11        1.03        1.59      2.10 o 
   0   8  11      162.93      163.52      4.33 o 
   1   8  11       23.18       25.02      1.91 o 
   2   8  11      120.12      137.55      4.67 o 
   3   8  11      582.12      580.97     16.25 o 
   4   8  11      258.50      259.28      9.17 o 
   5   8  11       51.59       55.04      6.43 o 
   6   8  11      237.68      242.12      6.64 o 
   7   8  11      126.98      129.53      6.33 o 
   8   8  11      150.31      161.61      7.32 o 
  -2   9  11       66.96       71.98      9.99 o 
  -1   9  11       18.53       16.69      5.73 o 
   0   9  11       10.31       11.93      2.02 o 
   1   9  11      441.67      463.31      8.21 o 
   2   9  11       18.50       19.05      4.70 o 
   3   9  11      132.00      133.26      7.81 o 
   4   9  11      636.14      650.48     21.14 o 
   5   9  11      105.31      114.11      4.29 o 
   6   9  11      151.15      146.85      6.28 o 
   7   9  11      534.99      543.41     14.47 o 
   8   9  11       20.94       18.90      3.38 o 
  -2  10  11       69.11       70.40      5.33 o 
  -1  10  11      231.54      229.56     18.20 o 
   0  10  11      736.71      738.28     12.11 o 
   1  10  11       55.71       63.30      3.18 o 
   2  10  11       66.57       72.58      6.79 o 
   3  10  11       25.57       19.67      4.04 o 
   4  10  11        0.61       -0.37      2.76 o 
   6  10  11      293.96      299.60     12.68 o 
   7  10  11       42.58       42.60      4.28 o 
  -1  11  11      153.76      143.53      7.08 o 
   0  11  11       20.49       24.27      2.60 o 
   1  11  11      244.78      269.89      6.25 o 
   2  11  11       16.41       16.75      1.80 o 
   3  11  11       24.29       29.59      4.60 o 
   7  11  11      206.13      210.26      8.04 o 
   0  12  11      728.67      709.48     24.08 o 
   1  12  11        4.37        6.15      2.67 o 
   2  12  11        1.11       -0.18      1.65 o 
   0  -6  12       15.87       11.32      4.50 o 
   1  -6  12      171.43      174.83      7.88 o 
  -2  -5  12      168.29      111.02     10.84 o 
  -1  -5  12       28.31       29.04      5.33 o 
   0  -5  12      193.38      190.80      8.55 o 
   1  -5  12        2.37        4.71      2.59 o 
   2  -5  12      158.00      147.30      7.12 o 
   3  -5  12      295.17      326.22     27.37 o 
   4  -5  12      398.90      399.54     12.50 o 
   5  -5  12        3.90       -1.47      2.76 o 
  -2  -4  12      327.40      343.35     14.15 o 
  -1  -4  12      157.84      147.07     24.08 o 
   0  -4  12        0.35        2.75      2.33 o 
   1  -4  12      248.84      250.51      8.98 o 
   2  -4  12      133.61      152.92     10.08 o 
   3  -4  12      426.97      448.86     11.46 o 
   4  -4  12       38.89       39.15      3.33 o 
   5  -4  12        3.61        1.71      1.84 o 
   6  -4  12       31.00       39.70      5.51 o 
  -1  -3  12      100.96       95.21      6.98 o 
   0  -3  12       98.85      103.26      5.36 o 
   1  -3  12        0.58        0.56      1.68 o 
   2  -3  12       64.92       71.97      6.10 o 
   3  -3  12      825.90      840.94     14.39 o 
   4  -3  12       59.25       66.22      3.52 o 
   5  -3  12      121.13      129.68      4.77 o 
   6  -3  12      433.31      425.20     10.08 o 
  -4  -2  12        6.88        5.93      1.84 o 
  -1  -2  12      119.44      121.90      5.60 o 
   0  -2  12       39.05       49.49      7.07 o 
   1  -2  12      556.01      572.89     10.52 o 
   2  -2  12        7.07        9.25      2.04 o 
   3  -2  12        7.75        8.05      1.73 o 
   4  -2  12      612.77      626.67     11.62 o 
   5  -2  12      188.72      191.80      5.69 o 
   6  -2  12      155.72      161.27      5.23 o 
   7  -2  12      254.59      261.23      7.96 o 
  -4  -1  12       27.68       25.18      3.68 o 
  -1  -1  12      195.19      221.64     16.63 o 
   0  -1  12      716.75      744.97     14.54 o 
   1  -1  12        8.54        7.36      1.75 o 
   2  -1  12       15.96       15.55      2.26 o 
   3  -1  12      383.00      373.29      7.97 o 
   4  -1  12      152.07      149.95      4.86 o 
   5  -1  12        8.82       11.21      1.90 o 
   6  -1  12       87.54       85.92      3.88 o 
   7  -1  12        5.52        7.58      1.99 o 
  -4   0  12        1.69        1.10      1.84 o 
  -3   0  12       27.71       31.53      5.15 o 
  -2   0  12      565.96      584.66     21.05 o 
  -1   0  12       48.20       54.42      4.73 o 
   0   0  12       33.46       35.14      2.50 o 
   1   0  12      439.83      443.73      9.99 o 
   2   0  12       26.11       22.17      2.33 o 
   3   0  12        2.66        4.35      2.19 o 
   4   0  12      725.50      717.54     12.53 o 
   5   0  12        2.20        2.89      1.49 o 
   6   0  12       39.02       38.00      2.94 o 
   7   0  12      452.56      443.64      9.53 o 
   8   0  12        5.07        2.96      2.33 o 
  -4   1  12       95.95      100.72      6.07 o 
  -3   1  12      204.92      208.02     12.07 o 
  -2   1  12        3.73        7.76      1.68 o 
  -1   1  12      117.07      121.29      6.52 o 
   0   1  12      622.24      669.61     31.34 o 
   1   1  12        0.92        1.24      1.40 o 
   2   1  12      166.86      175.12      5.82 o 
   3   1  12      299.21      301.13      6.80 o 
   4   1  12       51.87       50.91      3.00 o 
   5   1  12        2.08        1.60      1.42 o 
   6   1  12       18.20       23.33      2.46 o 
   7   1  12        5.55        5.26      1.74 o 
   8   1  12       23.56       21.46      2.86 o 
  -4   2  12        1.04        1.23      1.67 o 
  -3   2  12      197.57      222.85      5.47 o 
  -2   2  12      393.98      391.60      7.26 o 
  -1   2  12        8.49        7.53      2.57 o 
   0   2  12        2.42        6.67      4.41 o 
   1   2  12      224.94      268.43      7.68 o 
   2   2  12       51.21       50.97      2.91 o 
   3   2  12      155.37      146.92      5.30 o 
   4   2  12      414.76      412.91      8.41 o 
   5   2  12      639.31      605.24     11.14 o 
   6   2  12      165.45      155.66      5.04 o 
   7   2  12      288.71      286.76      7.15 o 
   8   2  12        9.39       11.61      2.72 o 
  -4   3  12        4.00        1.74      1.84 o 
  -3   3  12       32.07       29.25      2.27 o 
  -2   3  12      423.54      434.09      7.87 o 
  -1   3  12      171.33      189.60     10.20 o 
   0   3  12     1136.21     1114.36     26.64 o 
   1   3  12        0.21       -0.06      2.50 o 
   2   3  12      180.58      176.27      4.94 o 
   3   3  12      326.24      314.38      8.07 o 
   4   3  12       29.05       32.63      2.60 o 
   5   3  12      417.64      404.40      8.44 o 
   6   3  12     1620.55     1537.82     23.29 o 
   7   3  12       12.54       11.49      2.05 o 
   8   3  12       55.04       53.93      3.89 o 
  -4   4  12       74.04       75.66      4.33 o 
  -3   4  12      137.40      129.13      4.49 o 
  -2   4  12      519.39      519.26      9.04 o 
  -1   4  12      129.36      118.56      4.40 o 
   0   4  12        8.95       10.32      4.41 o 
   1   4  12      431.25      428.87     13.39 o 
   2   4  12        1.09        0.27      1.69 o 
   3   4  12      125.21      119.54      4.12 o 
   4   4  12      520.23      527.93     13.01 o 
   5   4  12      520.63      496.89      9.62 o 
   6   4  12       39.18       34.88      2.72 o 
   7   4  12       52.11       59.68      3.45 o 
   8   4  12      132.68      135.84      6.58 o 
   9   4  12       23.14       21.51      4.60 o 
  -4   5  12      330.65      324.97     11.95 o 
  -3   5  12      620.00      628.18     10.75 o 
  -2   5  12        2.85        4.81      1.88 o 
  -1   5  12        2.12        1.93      1.06 o 
   0   5  12      393.96      387.25     13.12 o 
   1   5  12      331.79      329.12     11.36 o 
   2   5  12        9.19       12.80      3.14 o 
   3   5  12      296.52      311.03      7.83 o 
   4   5  12       20.10       22.07      2.71 o 
   5   5  12       87.04       83.90      3.71 o 
   6   5  12      147.16      154.20      4.93 o 
   7   5  12       70.77       65.84      3.85 o 
   8   5  12       31.69       36.24      3.36 o 
   9   5  12      236.28      260.63     12.50 o 
  -3   6  12       58.90       63.36      3.09 o 
  -2   6  12       81.59       81.21      3.20 o 
  -1   6  12        1.93        3.60      2.92 o 
   0   6  12      363.72      367.94      9.45 o 
   1   6  12      630.41      650.49     18.06 o 
   2   6  12       21.04       23.56      5.61 o 
   3   6  12       14.57       15.04      3.66 o 
   4   6  12       75.13       79.99      3.48 o 
   5   6  12        3.77        0.31      1.97 o 
   6   6  12      250.37      237.37      6.23 o 
   7   6  12      331.58      368.94     18.88 o 
  -3   7  12       78.61       87.49      5.88 o 
  -2   7  12      453.80      482.76     10.11 o 
  -1   7  12      201.98      192.49      5.01 o 
   0   7  12     1021.24     1035.01     14.80 o 
   1   7  12       12.13        8.31      2.98 o 
   2   7  12        2.47        3.32      2.76 o 
   3   7  12      330.27      323.25     11.46 o 
   4   7  12      347.42      352.03      9.33 o 
   5   7  12      260.37      248.13      7.29 o 
   6   7  12     1105.66     1111.26     17.87 o 
   7   7  12        0.06       -0.94      1.78 o 
   8   7  12       24.81       17.44      4.87 o 
  -2   8  12       93.64       87.70      3.93 o 
  -1   8  12      159.99      160.59      5.54 o 
   0   8  12       24.88       25.94      4.09 o 
   1   8  12      407.33      394.78     13.74 o 
   2   8  12        3.19       20.40      9.19 o 
   3   8  12       38.91       42.93      4.92 o 
   4   8  12      483.78      513.81     15.50 o 
   5   8  12      327.27      322.17     10.00 o 
   6   8  12        5.61        6.12      2.05 o 
   7   8  12      134.83      143.83      5.43 o 
   8   8  12        9.10        6.93      2.65 o 
  -2   9  12       24.63       31.43      4.04 o 
  -1   9  12        2.04        1.77      1.76 o 
   0   9  12      207.06      212.91     11.65 o 
   1   9  12      385.64      413.94     10.83 o 
   2   9  12       91.30      100.44     10.11 o 
   3   9  12      678.20      720.47     19.59 o 
   4   9  12       11.11        3.89      6.89 o 
   5   9  12       58.47       71.50      6.62 o 
   6   9  12      253.63      269.27     11.95 o 
   7   9  12       28.10       27.97      4.50 o 
  -1  10  12       87.82       96.50      6.07 o 
   0  10  12      582.47      607.12     12.91 o 
   1  10  12      299.79      307.49     14.16 o 
   2  10  12      191.97      225.95     29.04 o 
   3  10  12       66.58       66.64      6.34 o 
   4  10  12       11.19       15.99      4.23 o 
   7  10  12      157.07      167.71      7.38 o 
   0  11  12      261.10      297.95     11.21 o 
   1  11  12       13.29       14.11      2.34 o 
   2  11  12        5.75        8.27      4.04 o 
   3  11  12        1.10        0.18      2.94 o 
   2  12  12        0.62       -1.29      3.31 o 
  -1  -4  13       12.46       11.40      3.86 o 
   0  -4  13      115.80      118.21      6.20 o 
   1  -4  13      396.68      398.20     12.09 o 
   2  -4  13       71.88       74.24      5.42 o 
   3  -4  13      442.71      453.57     16.82 o 
   4  -4  13       19.82       22.42      4.60 o 
   0  -3  13      554.37      581.21     15.07 o 
   1  -3  13      665.95      700.74     21.41 o 
   2  -3  13      103.45       98.20      4.65 o 
   3  -3  13        3.65        9.43      2.33 o 
   4  -3  13      261.00      283.59      7.94 o 
   5  -3  13       56.66       50.18      6.07 o 
   0  -2  13      568.56      546.08     18.75 o 
   1  -2  13       21.27       23.49      2.64 o 
   2  -2  13       45.83       41.93      3.37 o 
   3  -2  13      416.43      430.73      9.12 o 
   4  -2  13      159.35      175.66      7.22 o 
   5  -2  13      302.85      295.99      8.21 o 
   6  -2  13      709.60      706.43     19.48 o 
  -1  -1  13       67.47       78.30      6.43 o 
   0  -1  13       32.95       46.13      3.51 o 
   1  -1  13        4.40        7.72      2.34 o 
   2  -1  13       14.97       18.61      2.48 o 
   3  -1  13      394.26      396.06      8.60 o 
   4  -1  13      340.78      376.17      8.42 o 
   5  -1  13       23.61       23.06      2.44 o 
   6  -1  13        4.51        4.81      2.13 o 
  -2   0  13       87.76      102.56      7.17 o 
  -1   0  13       17.43       24.61      6.43 o 
   0   0  13      261.08      293.27     10.71 o 
   1   0  13      628.72      636.62     13.32 o 
   2   0  13      226.93      239.17      6.18 o 
   3   0  13      167.60      185.15      5.40 o 
   4   0  13      123.71      121.64      4.44 o 
   5   0  13       23.89       23.69      2.46 o 
   6   0  13      179.44      171.71      5.51 o 
   7   0  13      187.88      193.91     10.66 o 
  -2   1  13        4.31        7.54      2.76 o 
  -1   1  13       62.73       74.62      9.19 o 
   0   1  13      893.51      927.81     23.34 o 
   1   1  13      679.23      704.75     14.95 o 
   2   1  13       80.01       81.81      4.47 o 
   3   1  13      104.69      112.14      4.13 o 
   4   1  13       42.71       47.76      3.04 o 
   5   1  13        9.44        8.71      1.90 o 
   6   1  13      352.86      323.81      7.83 o 
   7   1  13      206.12      221.04      6.47 o 
  -2   2  13      433.93      478.12     15.06 o 
  -1   2  13      387.81      398.58     13.14 o 
   0   2  13      891.68      918.57     23.34 o 
   1   2  13       11.34       11.81      3.68 o 
   2   2  13        2.17       -0.35      1.42 o 
   3   2  13       31.97       34.58      3.24 o 
   4   2  13      581.65      579.65     10.96 o 
   5   2  13       19.55       21.07      2.36 o 
   6   2  13      427.12      433.06      9.32 o 
   7   2  13        8.56        7.75      2.40 o 
  -3   3  13      164.88      165.60      6.25 o 
  -2   3  13       18.42       30.67     11.49 o 
  -1   3  13      155.74      168.66      8.05 o 
   0   3  13      259.73      256.99      9.93 o 
   1   3  13       32.31       34.99      4.51 o 
   2   3  13       14.76       16.79      3.84 o 
   3   3  13      790.37      869.73     16.89 o 
   4   3  13      223.51      219.78      5.96 o 
   5   3  13      685.28      674.39     12.33 o 
   6   3  13        7.33        8.57      2.97 o 
   7   3  13       70.01       65.57      4.13 o 
  -3   4  13       41.44       39.11      3.43 o 
  -2   4  13        2.58        6.63      3.03 o 
  -1   4  13       91.19       92.19      6.43 o 
   0   4  13        0.33        1.29      3.12 o 
   1   4  13      402.58      418.27     13.47 o 
   2   4  13      657.62      619.33     17.53 o 
   3   4  13      525.71      531.55     12.29 o 
   4   4  13       18.49       22.14      2.92 o 
   5   4  13       22.96       23.21      2.40 o 
   6   4  13      623.66      625.22     11.84 o 
   7   4  13      737.01      715.20     19.71 o 
   8   4  13      442.56      489.26     79.77 o 
  -3   5  13      206.79      199.98      8.64 o 
  -2   5  13       59.80       71.91      3.87 o 
  -1   5  13        2.11        4.99      3.22 o 
   0   5  13      600.07      652.59     18.53 o 
   1   5  13      190.30      170.94      8.34 o 
   2   5  13        0.04        1.19      3.03 o 
   3   5  13      139.56      143.04      7.93 o 
   4   5  13       50.32       53.23      3.19 o 
   5   5  13       11.03       13.67      3.05 o 
   6   5  13     1006.70     1017.13     16.95 o 
   7   5  13      118.07      118.31      5.12 o 
   8   5  13        0.57        4.04      3.86 o 
  -2   6  13      121.78      127.61      5.18 o 
  -1   6  13      391.45      399.83     14.55 o 
   0   6  13       75.59       90.02      6.43 o 
   1   6  13      156.45      162.40      8.30 o 
   2   6  13       14.36       15.41      3.60 o 
   3   6  13       64.94       60.44      5.52 o 
   4   6  13      296.43      329.61      9.19 o 
   5   6  13      315.55      316.67      8.75 o 
   6   6  13      458.21      464.58     10.43 o 
  -2   7  13       30.23       31.25      4.04 o 
  -1   7  13        2.88        3.57      7.08 o 
   0   7  13      723.51      776.91     22.03 o 
   1   7  13       48.35       40.88      5.10 o 
   2   7  13        0.14        4.97      3.23 o 
   3   7  13      219.01      234.74     10.10 o 
   4   7  13      110.08      109.50      6.96 o 
   5   7  13      190.58      203.89     11.67 o 
   6   7  13      146.54      148.62      5.36 o 
   7   7  13        1.40       -1.37      1.77 o 
   8   7  13        4.03        4.78      4.60 o 
  -1   8  13       15.98       17.09      2.94 o 
   0   8  13       72.57       72.49      6.47 o 
   1   8  13      225.85      236.59     10.36 o 
   2   8  13      338.68      353.02     12.77 o 
   3   8  13       90.95      100.50      7.17 o 
   4   8  13        9.47        7.69      3.71 o 
   5   8  13      253.25      262.39     17.46 o 
   6   8  13        2.55        4.43      3.77 o 
   7   8  13      103.00      101.02      4.77 o 
  -1   9  13       84.10      104.77      6.25 o 
   0   9  13      177.86      182.25      9.89 o 
   1   9  13       93.93       99.56     10.57 o 
   2   9  13       17.52       20.87      6.07 o 
   3   9  13      290.87      332.40     22.61 o 
   4   9  13       10.72        2.23      9.65 o 
   5   9  13        0.36        6.47      4.23 o 
   6   9  13      494.83      685.40     31.61 o 
   7   9  13       64.41       66.08      5.10 o 
   2  10  13      150.82      170.02     18.01 o 
   3  10  13       32.10       39.89      6.89 o 
   4  10  13      158.28       97.78     13.79 o 
   5  10  13      743.46      805.61     39.15 o 
   3  11  13      165.33      179.79     10.20 o 
   0  -3  14       14.81       15.55      3.30 o 
   1  -3  14       78.82       92.27      8.27 o 
   3  -3  14       32.53       29.22      5.51 o 
   1  -2  14       10.73       14.51      4.33 o 
   2  -2  14        3.08        1.77      1.97 o 
   3  -2  14      454.69      479.39     11.00 o 
   4  -2  14       87.87       91.17      7.72 o 
   0  -1  14       39.08       39.33      5.51 o 
   1  -1  14       20.67       28.89      3.31 o 
   2  -1  14      123.85      132.31      5.11 o 
   3  -1  14       40.98       46.69      3.67 o 
   4  -1  14       31.41       30.02      3.31 o 
   5  -1  14      479.77      498.04     13.38 o 
  -1   0  14       98.92      116.35      7.90 o 
   0   0  14      374.19      401.06     15.81 o 
   1   0  14       19.82       23.51      3.89 o 
   2   0  14       32.33       36.90      3.76 o 
   3   0  14      261.90      290.10      7.18 o 
   4   0  14       27.10       25.24      3.04 o 
   5   0  14        8.20        7.02      2.23 o 
  -2   1  14       80.00       93.00      7.54 o 
  -1   1  14      253.26      247.58     11.95 o 
   0   1  14       85.46       86.02      7.17 o 
   1   1  14       72.24       84.48      7.35 o 
   2   1  14      756.47      778.81     15.72 o 
   3   1  14      151.07      162.33      9.05 o 
   4   1  14       55.87       62.04      5.73 o 
   5   1  14      171.80      184.48      9.21 o 
   6   1  14       13.98       12.21      3.49 o 
  -2   2  14       48.74       54.96      6.43 o 
  -1   2  14       67.92       72.97      6.43 o 
   0   2  14      516.59      531.13     16.20 o 
   1   2  14       41.41       41.11      5.03 o 
   2   2  14      153.53      160.98      8.30 o 
   3   2  14      343.93      341.93      9.08 o 
   4   2  14       11.16       12.56      2.42 o 
   5   2  14        4.74        2.69      1.97 o 
   6   2  14      429.97      443.42      9.76 o 
  -2   3  14       10.32        8.45      3.49 o 
  -1   3  14      146.17      160.46      9.37 o 
   0   3  14      111.36      128.25      8.91 o 
   1   3  14       51.66       56.28      5.62 o 
   2   3  14      437.82      465.14     14.83 o 
   3   3  14      164.05      161.27      6.35 o 
   4   3  14       95.60       96.01      5.73 o 
   5   3  14      436.27      442.54      9.49 o 
   6   3  14        0.49        1.23      2.08 o 
  -1   4  14      175.66      203.65     11.03 o 
   0   4  14      196.45      208.86      9.43 o 
   1   4  14        0.15        1.32      2.85 o 
   2   4  14       65.01       75.59      6.10 o 
   3   4  14      253.44      275.39     10.85 o 
   4   4  14       25.10       21.49      2.77 o 
   5   4  14        5.78        6.17      2.20 o 
   6   4  14      262.43      279.42      7.27 o 
  -1   5  14       76.34       86.40     20.31 o 
   0   5  14      381.72      411.66     15.16 o 
   1   5  14      113.52      122.35     15.44 o 
   2   5  14      427.90      420.38     15.62 o 
   3   5  14       44.71       49.51      5.97 o 
   4   5  14        3.63        3.92      3.62 o 
   5   5  14      175.30      183.06      9.36 o 
   6   5  14       65.99       71.14      4.19 o 
   7   5  14      139.15      142.63      9.19 o 
   0   6  14      260.78      258.99     12.50 o 
   1   6  14        0.61        3.29      3.30 o 
   2   6  14       34.11       33.74      6.62 o 
   3   6  14      141.93      144.89      8.55 o 
   4   6  14      124.71      127.64      8.05 o 
   5   6  14      323.73      334.56     13.97 o 
   6   6  14      341.06      383.93     13.61 o 
   1   7  14       65.34       64.44      6.22 o 
   2   7  14      330.81      344.36     12.78 o 
   3   7  14      328.60      318.27     12.38 o 
   4   7  14        2.29        5.12      3.60 o 
   5   7  14      308.59      335.22     12.69 o 
   6   7  14       89.60       82.25      8.64 o 
   2   8  14      199.52      230.80     10.38 o 
   3   8  14      232.03      243.13     10.76 o 
   4   8  14       29.93       32.34      4.99 o 
   5   8  14        6.00        3.86      4.04 o 
   6   8  14       58.39       55.69      6.98 o 
   3   9  14       57.29       59.00      6.80 o 
   4   9  14        2.57       -2.94      2.94 o 
   2  -1  15      658.79      670.15     25.92 o 
   3   0  15       82.83       87.80      5.52 o 
   1   1  15      158.83      174.25     10.29 o 
   2   1  15       29.14       25.18      5.33 o 
   3   1  15       17.89       21.19      2.71 o 
   4   1  15        0.64       -1.49      2.94 o 
   1   2  15       20.07       21.87      4.96 o 
   2   2  15        2.44        4.78      3.49 o 
   3   2  15      470.06      515.20     29.32 o 
   4   2  15      152.64      161.98      7.17 o 
   5   2  15       70.78       78.73      5.34 o 
   1   3  15      101.26       93.19      7.54 o 
   2   3  15      995.90     1073.16     27.39 o 
   3   3  15      195.99      211.58      9.66 o 
   4   3  15        4.72       -0.09      2.57 o 
   5   3  15      152.70      145.15      6.96 o 
   2   4  15      255.41      256.93     10.92 o 
   3   4  15       11.49       19.97      4.16 o 
   4   4  15        1.89        4.23      3.86 o 
   5   4  15        1.75        0.48      2.07 o 
   5   5  15      573.96       -1.84      1.84 o 
                                                 
